# Supplementary material for: Anatomical phenotyping and staging of brain arteriovenous malformations
Source: Brain Commun. 2026 Feb 8;8(1):fcag039. doi: 10.1093/braincomms/fcag039 (PMC12917541; doi:10.1093/braincomms/fcag039)
Supplement: fcag039_Supplementary_Data [file fcag039_supplementary_data.zip]

Archive with 3 entries (3 files):
- Appendices.pdf
- Supplementary Materials.pdf
- AVM_code.R
