# Supplementary material for: Anatomical phenotyping and staging of brain arteriovenous malformations
Source: Brain Commun. 2026 Feb 8;8(1):fcag039. doi: 10.1093/braincomms/fcag039 (PMC12917541; doi:10.1093/braincomms/fcag039)
Supplement: fcag039_Supplementary_Data [file fcag039_supplementary_data.zip › AVM_code.R]

# ------------- 1. Load Libraries ----------------
library(broom)
library(data.table)
library(dplyr)
library(forcats)
library(ggplot2)
library(gridExtra)
library(gt)
library(gtsummary)
library(kableExtra)
library(knitr)
library(NMF)
library(openxlsx)
library(readxl)
library(reshape2)
library(scales) 
library(tableone)
library(tibble)
library(tidyr)
library(tidyverse)


# ------------- 2. Load Data ----------------
data <- read.xlsx("/data/avm_pilot_database.xlsx")


# ------------- 3. Calculations ----------------
### ----- Eloquence
# Eloquence is defined in the original publication on Spetzler-Martin grading scale (doi:10.3171/jns.1986.65.4.0476))
data$eloquence <- ifelse(data$precentral == 1 |
                           data$postcentral == 1 |
                           data$subcentral == 1 |
                           data$paracentral == 1 |
                           data$cuneus == 1 |
                           data$lingual == 1 |
                           data$brainstem == 1 |
                           data$internal_capsule == 1 |
                           data$cerebellar_peduncles == 1 |
                           data$cerebellar_nuclei == 1 |
                           data$hypothalamus == 1 |
                           data$thalamus == 1 |
                           (data$side == 1 & (data$planum_temporale == 1 | data$F3opercular == 1)), 1, 0)

### ----- Age
data$diagnosis_date <- as.Date(data$diagnosis_date, origin = "1899-12-30")
data$age <- as.numeric(difftime(data$diagnosis_date, data$birth_year, units = "days")) / 365.25

### ----- SPETZLER-MARTIN GRADING
eloquence_points <- ifelse(data$eloquence == 1, 1, 0)
deep_venous_drainage_points <- ifelse(data$deep_venous_drainage == 1, 1, 0)
diameter_points <- ifelse(data$diameter_ml > 60 | data$diameter_ap > 60 | data$diameter_cc > 60, 3,
                          ifelse(data$diameter_ml > 30 | data$diameter_ap > 30 | data$diameter_cc > 30, 2, 1))
data$SM_grade <- eloquence_points + deep_venous_drainage_points + diameter_points

### ----- SUPPLEMENTARY AVM GRADING
data$age <- round(as.numeric(difftime(data$diagnosis_date, data$birth_year, units = "days")) / 365.25)
age_points <- ifelse(data$age > 40, 3, ifelse(data$age > 20, 2, 1))
hemorrhage_points <- ifelse(data$hemorrhage == 1, 1, 0)
compactness_points <- ifelse(data$compactness == 0, 1, 0)
data$suppl_AVM_grade <- age_points + hemorrhage_points + compactness_points

# Create a column for Multiple Arteries
data$a_multiple <- ifelse(data$a_number > 1, 1, 0)
# Create a column for Multiple Veins
data$v_multiple <- ifelse(data$v_number > 1, 1, 0)
# Create a column for Single Artery
data$a_singular <- ifelse(data$a_number <2, 1, 0)
# Create a column for Single Vein
data$v_singular <- ifelse(data$v_number <2, 1, 0)

### ----- Date Columns 
date_cols <- c(
  "diagnosis_date", "hemorrhage_date", "seizure_date", "FND_date",
  "last_followup_date", "death_date", "birth_year")

# Function
clean_excel_date <- function(x) {
  if (is.factor(x)) x <- as.character(x)
  x <- trimws(as.character(x))  
  bad_values <- c("0", "00.01.1900", "1/0/1900", "", "NA", "na", "NaN", "nan", "null")
  x[x %in% bad_values] <- NA
  x[!is.na(x) & x == "0"] <- NA  
  result <- rep(as.Date(NA), length(x))
  suppressWarnings({
    is_excel_num <- grepl("^[0-9]+$", x) & !is.na(x)
    result[is_excel_num] <- as.Date(as.numeric(x[is_excel_num]), origin = "1899-12-30")
  })

  suppressWarnings({
    needs_parsing <- is.na(result) & !is.na(x)
    result[needs_parsing] <- as.Date(x[needs_parsing], tryFormats = c(
      "%d.%m.%Y", "%Y-%m-%d", "%m/%d/%Y", "%d/%m/%Y"
    ))
  })
  return(result)
}

for (col in date_cols) {
  data[[col]] <- clean_excel_date(data[[col]])
}

# ------------- 4. Results ----------------
# ------------- 4.1. Table 1: Baseline Characteristics ----------------
# Labels
labels_dataset <- list(
  age = "Age",
  sex = "Sex",
  presenting_feature = "Clinical Presentation",
  compactness = "Compactness",
  plexiform = "Nidus Type",
  side = "Side",
  venous_drainage = "Venous Drainage",
  eloquence = "Eloquence",
  SM_grade = "Spetzler-Martin Grade"
)

df <- data %>%
  mutate(
    sex = factor(sex, levels = c("F","M"), labels = c("Female","Male")),
    presenting_feature = factor(
      presenting_feature,
      levels = c("hemorrhage","seizure","FND","other","incidental"),
      labels = c("Hemorrhage","Seizure","FND","Other","Incidental")
    ),
    compactness = factor(compactness, levels = c(1,0), labels = c("Compact","Diffuse")),
    side        = factor(side, levels = c("M","L","R"), labels = c("Midline","Left","Right")),
    eloquence   = factor(eloquence, levels = c(0,1), labels = c("Not eloquent","Eloquent")),
    plexiform   = factor(plexiform, levels = c(0,1), labels = c("Fistulous","Plexiform")),
    venous_drainage = case_when(
      superficial_venous_drainage == 1 & deep_venous_drainage == 1 ~ "Both",
      superficial_venous_drainage == 1 ~ "Superficial",
      deep_venous_drainage == 1 ~ "Deep",
      TRUE ~ NA_character_
    )
  ) %>%
  select(age, sex, presenting_feature, side, compactness, eloquence, venous_drainage, SM_grade)

fmt <- function(n, tot) paste0(n, " (", formatC(100*n/tot, format="f", digits=1), "%)")

cat_rows <- function(x, lab) {
  x <- fct_explicit_na(x, na_level = "unknown")
  tot <- length(x)
  tibble(
    Variable = lab,
    Level    = levels(x),
    Overall  = fmt(as.integer(tabulate(x, nbins = length(levels(x)))), tot)
  )
}

rows <- bind_rows(
  tibble(
    Variable = labels_dataset$age,
    Level    = "",
    Overall  = paste0(
      formatC(mean(df$age, na.rm = TRUE), format="f", digits = 2),
      " (", formatC(sd(df$age, na.rm = TRUE), format="f", digits = 2), ")"
    )
  ),
  cat_rows(df$sex,                labels_dataset$sex),
  cat_rows(df$presenting_feature, labels_dataset$presenting_feature),
  cat_rows(df$side,               labels_dataset$side),
  cat_rows(df$compactness,        labels_dataset$compactness),
  cat_rows(df$eloquence,          labels_dataset$eloquence),
  { v <- factor(df$venous_drainage, levels = c("Superficial","Deep","Both")); cat_rows(v, labels_dataset$venous_drainage) },
  cat_rows(factor(df$SM_grade),   labels_dataset$SM_grade)
)

tab <- rows %>%
  kable(format = "html", escape = FALSE, align = c("l","l","l"),
        col.names = c("Variable", "Level", "Overall"),
        caption = "Table 1. Baseline Characteristics") %>%
  kable_styling(full_width = FALSE, font_size = 12, bootstrap_options = c("striped","condensed")) %>%
  collapse_rows(columns = 1, valign = "top") %>%
  add_footnote(label = "Values are mean (SD) for continuous variables and n (%) for categorical variables.",
               notation = "none")

tab

# ------------- 4.2. Topographic Prevalence ----------------
# ---- ... Gyral ----
counts_and_proportions <- data %>% summarise(
  Frontal_Pole = sum(frontal_pole == 1, na.rm = TRUE),
  F1 = sum(F1total == 1, na.rm = TRUE),
  F2 = sum(F2total == 1, na.rm = TRUE),
  F3 = sum(F3total == 1, na.rm = TRUE),
  Orbital_Gyrus = sum(orbital_gyrus == 1, na.rm = TRUE),
  Anterior_Orbital = sum(ORBant == 1, na.rm = TRUE),
  Posterior_Orbital = sum(ORBpost == 1, na.rm = TRUE),
  Medial_Orbital = sum(ORBmed == 1, na.rm = TRUE),
  Lateral_Orbital = sum(ORBlat == 1, na.rm = TRUE),
  Rectus = sum(rectus == 1, na.rm = TRUE),
  Rostral = sum(rostral == 1, na.rm = TRUE),
  Subcallosal = sum(subcallosal == 1, na.rm = TRUE),
  Precentral = sum(precentral == 1, na.rm = TRUE),
  Postcentral = sum(postcentral == 1, na.rm = TRUE),
  Paracentral = sum(paracentral == 1, na.rm = TRUE),
  Subcentral = sum(subcentral == 1, na.rm = TRUE),
  Superior_Parietal = sum(SPL == 1, na.rm = TRUE),
  Supramarginal = sum(SMG == 1, na.rm = TRUE),
  Angular = sum(ANG == 1, na.rm = TRUE),
  Precuneus = sum(precuneus == 1, na.rm = TRUE),
  Temporal_Pole = sum(temporal_pole == 1, na.rm = TRUE),
  T1 = sum(T1total == 1, na.rm = TRUE),
  T2 = sum(T2total == 1, na.rm = TRUE),
  T3 = sum(T3total == 1, na.rm = TRUE),
  Planum_Polare = sum(planum_polare == 1, na.rm = TRUE),
  Planum_Temporale = sum(planum_temporale == 1, na.rm = TRUE),
  Fusiform = sum(fusiform == 1, na.rm = TRUE),
  Short_Insular = sum(INSshort == 1, na.rm = TRUE),
  Long_Insular = sum(INSlong == 1, na.rm = TRUE),
  O1 = sum(O1 == 1, na.rm = TRUE),
  O2 = sum(O2 == 1, na.rm = TRUE),
  O3 = sum(O3 == 1, na.rm = TRUE),
  Occipital_Pole = sum(occipital_pole == 1, na.rm = TRUE),
  Cuneus = sum(cuneus == 1, na.rm = TRUE),
  Lingual = sum(lingual == 1, na.rm = TRUE),
  Cingulate = sum(cingulate == 1, na.rm = TRUE),
  Parahippocampal = sum(PHG == 1, na.rm = TRUE),
  Hippocampus = sum(Hippocampus == 1, na.rm = TRUE),
  Corpus_Callosum = sum(corpus_callosum == 1, na.rm = TRUE),
  Internal_Capsule = sum(internal_capsule == 1, na.rm = TRUE),
  Caudate = sum(caudate == 1, na.rm = TRUE),
  Putamen = sum(putamen == 1, na.rm = TRUE),
  Globus_Pallidus = sum(globus_pallidus == 1, na.rm = TRUE),
  Hypothalamus = sum(hypothalamus == 1, na.rm = TRUE),
  Thalamus = sum(thalamus == 1, na.rm = TRUE),
  Amygdala = sum(amygdala == 1, na.rm = TRUE),
  Mesencephalon = sum(mesencephalon == 1, na.rm = TRUE),
  Pons = sum(pons == 1, na.rm = TRUE),
  Medulla_Oblongata = sum(medulla_oblongata == 1, na.rm = TRUE),
  Cerebellar_Peduncles = sum(cerebellar_peduncles == 1, na.rm = TRUE),
  Cerebellar_Hemisphere = sum(cerebellar_hemisphere == 1, na.rm = TRUE),
  Central_Lobule = sum(central_lobule == 1, na.rm = TRUE),
  Ala_Lobuli_Centralis = sum(ala_lobuli_centralis == 1, na.rm = TRUE),
  Culmen = sum(culmen == 1, na.rm = TRUE),
  Anterior_Quadrangular = sum(anterior_quadrangular == 1, na.rm = TRUE),
  Declive = sum(declive == 1, na.rm = TRUE),
  Folium = sum(folium == 1, na.rm = TRUE),
  Post_Quadrangular = sum(post_quadrangular == 1, na.rm = TRUE),
  Superior_Semilunar = sum(superior_semilunar == 1, na.rm = TRUE),
  Inferior_Semilunar = sum(inferior_semilunar == 1, na.rm = TRUE),
  Biventral_Lobule = sum(biventral_lobule == 1, na.rm = TRUE),
  Tuber = sum(tuber == 1, na.rm = TRUE),
  Pyramis = sum(pyramis == 1, na.rm = TRUE),
  Uvula = sum(uvula == 1, na.rm = TRUE),
  Tonsil = sum(tonsil == 1, na.rm = TRUE),
  Nodulus = sum(nodulus == 1, na.rm = TRUE),
  Flocculus = sum(flocculus == 1, na.rm = TRUE),
  Vermis = sum(vermis == 1, na.rm = TRUE),
  Cerebellar_Nuclei = sum(cerebellar_nuclei == 1, na.rm = TRUE),
)

# Reshape and log-transform
melted_data <- counts_and_proportions %>%
  pivot_longer(cols = everything(), names_to = "Region", values_to = "Count") %>%
  mutate(Log_Count = log10(Count + 1))

# Split for display
half <- ceiling(nrow(melted_data) / 2)
left <- melted_data[1:half, ]
right <- melted_data[(half + 1):nrow(melted_data), ]

# Assign tile positions
left$x <- 1
right$x <- 2
left$y <- rev(seq_len(nrow(left)))
right$y <- rev(seq_len(nrow(right)))
plot_data <- bind_rows(left, right)

# Plot heatmap
g <- ggplot(plot_data, aes(x = x, y = y, fill = Log_Count)) +
  geom_tile(width = 1, height = 1, color = "white") +
  geom_text(data = left, aes(label = Region, x = 0.45), hjust = 1, size = 4.5) +
  geom_text(data = right, aes(label = Region, x = 2.55), hjust = 0, size = 4.5) +
  scale_fill_gradientn(
    colors = c("#1E466EFF", "#376795FF", "#528FADFF", "#72BCD5FF", "#AADCE0FF",
               "#FFE6B7FF", "#FFD06FFF", "#F7AA58FF", "#EF8A47FF", "#E76254FF"),
    name = "Log Count"
  ) +
  coord_fixed(ratio = 1, clip = "off") +
  xlim(0.3, 2.7) +
  scale_x_continuous(expand = c(0, 0)) +
  scale_y_continuous(expand = c(0, 0)) +
  theme_minimal() +
  labs(x = "", y = "", title = "") +
  theme(
    panel.grid = element_blank(),
    axis.ticks = element_blank(),
    axis.text = element_blank(),
    plot.margin = margin(10, 50, 10, 50),
    legend.position = "bottom",
    legend.key.width = unit(2, "cm"),
    legend.key.height = unit(0.4, "cm")
  )

g

# ---- ... White Matter Supratentorial ----
total_patients <- 416
counts_and_proportions <- data %>%
  summarise(
    central = sum(cerebral_central_WM_sector == 1, na.rm = TRUE),
    lobar = sum(cerebral_lobar_WM_sector == 1, na.rm = TRUE),
    gyral = sum(cerebral_gyral_WM_sector == 1, na.rm = TRUE),
    subgyral = sum(cerebral_subgyral_WM_sector == 1, na.rm = TRUE),
    subcortical = sum(cerebral_subcortical_WM_sector == 1, na.rm = TRUE), 
    cortical = sum(cerebral_cortex == 1, na.rm = TRUE)
  ) %>%
  mutate(across(everything(), ~ ./total_patients * 100, .names = "{.col}_pct"))

# Transform data for plotting
long_data <- pivot_longer(counts_and_proportions, cols = matches("_pct$"), names_to = "Region", values_to = "Percentage")
long_data$Count <- pivot_longer(counts_and_proportions, cols = -matches("_pct$"))$value
long_data$Region <- gsub("_pct", "", long_data$Region)
long_data$Region <- fct_inorder(long_data$Region)

# Create a bar chart 
g <- ggplot(long_data, aes(x = Region, y = Count, fill = Count)) +
  geom_bar(stat = "identity") +
  scale_fill_gradientn(
    colors = c("#1E466EFF", "#376795FF", "#528FADFF", "#72BCD5FF", "#AADCE0FF", 
               "#FFE6B7FF", "#FFD06FFF", "#F7AA58FF", "#EF8A47FF", "#E76254FF")
  ) +
  scale_y_continuous(name = "Number of Patients") +
  labs(x = "White Matter Sector") +
  theme_minimal() +
  theme(axis.text.x = element_text(angle = 90, hjust = 1))

g

# ---- ... White Matter Infratentorial ----
counts_and_proportions <- data %>%
  summarise(
    cerebellar_nuclei = sum(cerebellar_nuclei == 1, na.rm = TRUE),
    lobar = sum(cerebellar_lobar_WM_sector == 1, na.rm = TRUE),
    lobular = sum(cerebellar_lobular_WM_sector == 1, na.rm = TRUE),
    sublobular = sum(cerebellar_sublobular_WM_sector == 1, na.rm = TRUE),
    subcortical = sum(cerebellar_subcortical_WM_sector == 1, na.rm = TRUE), 
    cortical = sum(cerebellar_cortex == 1, na.rm = TRUE)
  ) %>%
  mutate(across(everything(), ~ ./total_patients * 100, .names = "{.col}_pct"))

# Transform data for plotting
long_data <- pivot_longer(counts_and_proportions, cols = matches("_pct$"), names_to = "Region", values_to = "Percentage")
long_data$Count <- pivot_longer(counts_and_proportions, cols = -matches("_pct$"))$value
long_data$Region <- gsub("_pct", "", long_data$Region)
long_data$Region <- fct_inorder(long_data$Region)

# Create a bar chart 
g <- ggplot(long_data, aes(x = Region, y = Count, fill = Count)) +
  geom_bar(stat = "identity") +
  scale_fill_gradientn(
    colors = c("#1E466EFF", "#376795FF", "#528FADFF", "#72BCD5FF", "#AADCE0FF", 
               "#FFE6B7FF", "#FFD06FFF", "#F7AA58FF", "#EF8A47FF", "#E76254FF")
  ) +
  scale_y_continuous(name = "Number of Patients") +
  labs(x = "White Matter Sector") +
  theme_minimal() +
  theme(axis.text.x = element_text(angle = 90, hjust = 1))

g

# ---- ... Arterial ----
# Define columns 
column_names <- c("carotid", "MHT", "ILT", "ophthalmic", "SHA", "PCoA", "premamillary", "AchA", "MLSA", "ACoA", "RAH", "callosomarginal", "orbitofrontal", "ACA_frontopolar", "IFA", "ACA_paracentral", "parietal", "callosal", "M2", "M3", "LLSA", "MCA_ant_temporal", "M4_orbitofrontal", "M4_prefrontal", "M4_precentral", "M4_central", "M4_ant_parietal", "M4_post_parietal", "M4_angular", "M4_temporooccipital", "M4_post_temporal", "M4_med_temporal", "M4_ant_temporal", "M4_temporopolar", "TPA", "TGA", "PCA_peduncular", "MPChA", "LPChA", "PCA_ant_temporal", "PCA_post_temporal", "calcarine", "parietooccipital", "AITA", "MITA", "PITA", "splenial", "VA", "PICA", "BA", "AICA", "SCA", "AMM")
full_names <- c("Carotid", "MHT", "ILT", "Ophthalmic", "SHA", "PCoA", "Premamillary", "AchA", "MLSA", "ACoA", "RAH", "Callosomarginal", "Orbitofrontal", "Frontopolar", "Internal_Frontal", "Paracentral", "Parietal", "Callosal", "M2", "M3", "LLSA", "Anterior_Temporal", "Orbito-frontal", "Prefrontal", "Precentral", "Central", "Anterior_Parietal", "Posterior_Parietal", "Angular", "Temporooccipital", "Posterior_Temporal", "Middle_Temporal", "Anterior_temporal", "Temporopolar", "TPA", "TGA", "Peduncular", "MPChA", "LPChA", "Ant_Temporal", "Post_Temporal", "Calcarine", "Parietooccipital", "AITA", "MITA", "PITA", "Splenial", "VA", "PICA", "BA", "AICA", "SCA", "MMA")

# Calculate log-percentage
counts_and_proportions <- data %>% 
  summarise(across(all_of(column_names), ~ log10(sum(. == 1, na.rm = TRUE) / total_patients * 100 + 1)))

# Convert to long format and label
long_data <- pivot_longer(counts_and_proportions, everything(), names_to = "Region", values_to = "Log_Percentage")
long_data$Region <- factor(long_data$Region, levels = column_names, labels = full_names)

# Split into left and right columns
half <- ceiling(nrow(long_data) / 2)
left <- long_data[1:half, ]
right <- long_data[(half + 1):nrow(long_data), ]

# Assign coordinates
left$x <- 1
right$x <- 2
left$y <- rev(seq_len(nrow(left)))
right$y <- rev(seq_len(nrow(right)))

# Combine
plot_data <- bind_rows(left, right)

# Plot
g <- ggplot(plot_data, aes(x = x, y = y, fill = Log_Percentage)) +
  geom_tile(width = 1, height = 1) +
  geom_text(data = left, aes(label = Region, x = 0.45), hjust = 1, size = 4.5) +
  geom_text(data = right, aes(label = Region, x = 2.55), hjust = 0, size = 4.5) +
  scale_fill_viridis_c(option = "rocket", direction = -1, name = "Log Percentage") +
  scale_x_continuous(expand = c(0, 0)) +
  scale_y_continuous(expand = c(0, 0)) +
  coord_fixed(ratio = 1, clip = "off") +  
  xlim(0.3, 2.7) +  
  theme_minimal() +
  labs(x = "", y = "", title = "") +
  theme(
    panel.grid = element_blank(),
    axis.ticks = element_blank(),
    axis.text = element_blank(),
    plot.margin = margin(10, 50, 10, 50),
    legend.position = "bottom",
    legend.key.width = unit(2, "cm"),
    legend.key.height = unit(0.4, "cm")
  )

g

# ---- ... Venous ----
# Define the column names 
column_names <- c("SSS", "ISS", "StrS", "torcula", "TS", "MTS", "LTS", "SS", "CS", "SPS", "IPS", "SpPS", "OS", "v_frontopolar", "ant_frontal", "mid_frontal", "post_frontal", "v_precentral", "central", "v_postcentral", "ant_parietal", "post_parietal", "occipital", "trolard", "anteromedial_frontal", "centromedial_frontal",  "posteromedial_front", "v_paracentral", "anteromedial_parietal", "posteromedial_parietal", "post_calcarine", "SMCV", "frontosylvian", "parietosylvian", "temporosylvian", "ant_temporal", "mid_temporal", "post_temporal", "ant_temporobasal", "mid_temporobasal", "post_temporobasal", "occipital_basal", "labbe", "paraterminal", "post_frontoorbital", "olfactory", "ant_pericallosal", "post_pericallosal", "medial_temporal", "ant_calcarine", "internal_cerebral", "septal", "medial_atrial", "v_caudate", "thalamostriate", "thalamocaudate", "thalamic", "basal", "ant_cerebral", "DMCV", "inf_ventricular", "lat_atrial", "PCV", "SVV", "APMV", "PMVP", "petrosal", "hemispheric", "IVV", "galen")

full_names <- c("Superior Sagittal", "Inferior Sagittal", "Straight", "Torcula", "Transverse", "Medial Tentorial", "Lateral Tentorial", "Sigmoid", "Cavernous", "Superior Petrosal", "Inferior Petrosal", "Sphenoparietal",  "Occipital", "Frontopolar", "Anterior_Frontal", "Middle_Frontal", "Posterior_Frontal", "Precentral",  "Central", "Postcentral", "Anterior_Parietal", "Posterior_Parietal", "Occipital", "Trolard",  "Anteromedial_Frontal", "Centromedial_Frontal", "Posteromedial_Front", "Paracentral",  "Anteromedial_Parietal", "Posteromedial_Parietal", "Posterior_Calcarine", "SMCV", "Frontosylvian",  "Parietosylvian", "Temporosylvian", "Anterior_Temporal", "Middle_Temporal", "Posterior_Temporal",  "Anterior_Temporobasal", "Middle_Temporobasal", "Posterior_Temporobasal", "Occipital_Basal", "Labbé",  "Paraterminal", "Posterior_Frontoorbital", "Olfactory", "Anterior_Pericallosal", "Posterior_Pericallosal",  "Medial_Temporal", "Anterior_Calcarine", "Internal_Cerebral", "Septal", "Medial_Atrial", "Caudate",  "Thalamostriate", "Thalamocaudate", "Thalamic", "Basal", "Anterior_Cerebral", "DMCV", "Inferior_Ventricular", "Lateral_Atrial", "Precentral_Cerebellar", "Superior_Vermian", "Anterior_Pontomesencephalic", "Posterior_Medullary", "Petrosal", "Hemispheric", "Inferior_Vermian", "Galen")

# Filter and calculate log-percentage
counts_and_proportions <- data %>%
  summarise(across(all_of(column_names), ~ log10(sum(. == 1, na.rm = TRUE) / total_patients * 100 + 1)))

# Long format and label mapping
long_data <- pivot_longer(counts_and_proportions, everything(), names_to = "Region", values_to = "Log_Percentage")
long_data$Region <- factor(long_data$Region, levels = column_names, labels = full_names)

# Split into left and right groups
half <- ceiling(nrow(long_data) / 2)
left <- long_data[1:half, ]
right <- long_data[(half + 1):nrow(long_data), ]

# Assign plot positions
left$x <- 1
right$x <- 2
left$y <- rev(seq_len(nrow(left)))
right$y <- rev(seq_len(nrow(right)))
plot_data <- bind_rows(left, right)

# Plot
g <- ggplot(plot_data, aes(x = x, y = y, fill = Log_Percentage)) +
  geom_tile(width = 1, height = 1) +
  geom_text(data = left, aes(label = Region, x = 0.45), hjust = 1, size = 4.5) +
  geom_text(data = right, aes(label = Region, x = 2.55), hjust = 0, size = 4.5) +
  scale_fill_viridis_c(option = "D", direction = -1, name = "Log Percentage") +
  scale_x_continuous(expand = c(0, 0)) +
  scale_y_continuous(expand = c(0, 0)) +
  coord_fixed(ratio = 1, clip = "off") +
  xlim(0.3, 2.7) +
  theme_minimal() +
  labs(x = "", y = "", title = "") +
  theme(
    panel.grid = element_blank(),
    axis.ticks = element_blank(),
    axis.text = element_blank(),
    plot.margin = margin(10, 50, 10, 50),
    legend.position = "bottom",
    legend.key.width = unit(2, "cm"),
    legend.key.height = unit(0.4, "cm")
  )

g

# ------------- 4.3. Topographic Probability ----------------
# Load volume reference table
relative_volume_data <- read_excel("/data/ontogeny_mappings.xlsx")

# Summarise binary region variables
counts_and_proportions <- data %>%
  summarise(
    frontal_pole = sum(frontal_pole == 1, na.rm = TRUE),
    F1total = sum(F1total == 1, na.rm = TRUE),
    F2total = sum(F2total == 1, na.rm = TRUE),
    F3opercular = sum(F3orbital == 1 | F3triangular == 1 | F3opercular == 1, na.rm = TRUE),
    orbital_gyrus = sum(orbital_gyrus == 1, na.rm = TRUE),
    ORBant = sum(ORBant == 1, na.rm = TRUE),
    ORBpost = sum(ORBpost == 1, na.rm = TRUE),
    ORBmed = sum(ORBmed == 1, na.rm = TRUE),
    ORBlat = sum(ORBlat == 1, na.rm = TRUE),
    rectus = sum(rectus == 1, na.rm = TRUE),
    rostral = sum(rostral == 1, na.rm = TRUE),
    subcallosal = sum(subcallosal == 1, na.rm = TRUE),
    precentral = sum(precentral == 1, na.rm = TRUE),
    postcentral = sum(postcentral == 1, na.rm = TRUE),
    paracentral = sum(paracentral == 1, na.rm = TRUE),
    subcentral = sum(subcentral == 1, na.rm = TRUE),
    SPL = sum(SPL == 1, na.rm = TRUE),
    SMG = sum(SMG == 1, na.rm = TRUE),
    ANG = sum(ANG == 1, na.rm = TRUE),
    precuneus = sum(precuneus == 1, na.rm = TRUE),
    temporal_pole = sum(temporal_pole == 1, na.rm = TRUE),
    T1total = sum(T1total == 1, na.rm = TRUE),
    T2total = sum(T2total == 1, na.rm = TRUE),
    T3total = sum(T3total == 1, na.rm = TRUE),
    fusiform = sum(fusiform == 1, na.rm = TRUE),
    INSshort = sum(INSshort == 1, na.rm = TRUE),
    INSlong = sum(INSlong == 1, na.rm = TRUE),
    O1 = sum(O1 == 1, na.rm = TRUE),
    O2 = sum(O2 == 1, na.rm = TRUE),
    O3 = sum(O3 == 1, na.rm = TRUE),
    occipital_pole = sum(occipital_pole == 1, na.rm = TRUE),
    cuneus = sum(cuneus == 1, na.rm = TRUE),
    lingual = sum(lingual == 1, na.rm = TRUE),
    CINant = sum(CINant == 1 | CINmid == 1 | CINpost == 1, na.rm = TRUE),
    PHG = sum(PHG == 1, na.rm = TRUE),
    Hippocampus = sum(Hippocampus == 1, na.rm = TRUE),
    corpus_callosum = sum(corpus_callosum == 1, na.rm = TRUE),
    internal_capsule = sum(internal_capsule == 1, na.rm = TRUE),
    caudate = sum(caudate == 1, na.rm = TRUE),
    putamen = sum(putamen == 1, na.rm = TRUE),
    globus_pallidus = sum(globus_pallidus == 1, na.rm = TRUE),
    hypothalamus = sum(hypothalamus == 1, na.rm = TRUE),
    thalamus = sum(thalamus == 1, na.rm = TRUE),
    amygdala = sum(amygdala == 1, na.rm = TRUE),
    mesencephalon = sum(mesencephalon == 1, na.rm = TRUE),
    pons = sum(pons == 1, na.rm = TRUE),
    medulla_oblongata = sum(medulla_oblongata == 1, na.rm = TRUE),
    cerebellar_peduncles = sum(cerebellar_peduncles == 1, na.rm = TRUE),
    cerebellar_hemisphere = sum(cerebellar_hemisphere == 1, na.rm = TRUE),
    central_lobule = sum(central_lobule == 1, na.rm = TRUE),
    ala_lobuli_centralis = sum(ala_lobuli_centralis == 1, na.rm = TRUE),
    culmen = sum(culmen == 1, na.rm = TRUE),
    anterior_quadrangular = sum(anterior_quadrangular == 1, na.rm = TRUE),
    declive = sum(declive == 1, na.rm = TRUE),
    folium = sum(folium == 1, na.rm = TRUE),
    post_quadrangular = sum(post_quadrangular == 1, na.rm = TRUE),
    superior_semilunar = sum(superior_semilunar == 1, na.rm = TRUE),
    inferior_semilunar = sum(inferior_semilunar == 1, na.rm = TRUE),
    biventral_lobule = sum(biventral_lobule == 1, na.rm = TRUE),
    tuber = sum(tuber == 1, na.rm = TRUE),
    pyramis = sum(pyramis == 1, na.rm = TRUE),
    uvula = sum(uvula == 1, na.rm = TRUE),
    tonsil = sum(tonsil == 1, na.rm = TRUE),
    nodulus = sum(nodulus == 1, na.rm = TRUE),
    flocculus = sum(flocculus == 1, na.rm = TRUE),
    vermis = sum(vermis == 1, na.rm = TRUE),
    cerebellar_nuclei = sum(cerebellar_nuclei == 1, na.rm = TRUE),
  ) %>%
  pivot_longer(everything(), names_to = "Region", values_to = "Count") %>%
  left_join(relative_volume_data, by = c("Region" = "Abbreviation")) %>%
  drop_na() %>%
  mutate(
    Adjusted_Count = Count / Relative_Volume,
    Proportion = Adjusted_Count,
    Log_Proportion = log10(Proportion + 1),
    
    # Rename 
    Region_Display = case_when(
      Region == "frontal_pole" ~ "Frontal_Pole",
      Region == "F1total" ~ "F1",
      Region == "F2total" ~ "F2",
      Region == "F3opercular" ~ "F3",
      Region == "orbital_gyrus" ~ "Orbital_Gyrus",
      Region == "ORBant" ~ "Anterior_Orbital",
      Region == "ORBpost" ~ "Posterior_Orbital",
      Region == "ORBmed" ~ "Medial_Orbital",
      Region == "ORBlat" ~ "Lateral_Orbital",
      Region == "rectus" ~ "Rectus",
      Region == "rostral" ~ "Rostral",
      Region == "subcallosal" ~ "Subcallosal",
      Region == "precentral" ~ "Precentral",
      Region == "postcentral" ~ "Postcentral",
      Region == "paracentral" ~ "Paracentral",
      Region == "subcentral" ~ "Subcentral",
      Region == "SPL" ~ "Superior_Parietal",
      Region == "SMG" ~ "Supramarginal",
      Region == "ANG" ~ "Angular",
      Region == "precuneus" ~ "Precuneus",
      Region == "temporal_pole" ~ "Temporal_Pole",
      Region == "T1total" ~ "T1",
      Region == "T2total" ~ "T2",
      Region == "T3total" ~ "T3",
      Region == "fusiform" ~ "Fusiform",
      Region == "INSshort" ~ "Insula_Short",
      Region == "INSlong" ~ "Insula_Long",
      Region == "O1" ~ "O1",
      Region == "O2" ~ "O2",
      Region == "O3" ~ "O3",
      Region == "occipital_pole" ~ "Occipital_Pole",
      Region == "cuneus" ~ "Cuneus",
      Region == "lingual" ~ "Lingual",
      Region == "CINant" ~ "Cingulate",
      Region == "PHG" ~ "Parahippocampal",
      Region == "Hippocampus" ~ "Hippocampus",
      Region == "corpus_callosum" ~ "Corpus_Callosum",
      Region == "internal_capsule" ~ "Internal_Capsule",
      Region == "caudate" ~ "Caudate",
      Region == "putamen" ~ "Putamen",
      Region == "globus_pallidus" ~ "Globus_Pallidus",
      Region == "hypothalamus" ~ "Hypothalamus",
      Region == "thalamus" ~ "Thalamus",
      Region == "amygdala" ~ "Amygdala",
      Region == "mesencephalon" ~ "Mesencephalon",
      Region == "pons" ~ "Pons",
      Region == "medulla_oblongata" ~ "Medulla_Oblongata",
      Region == "cerebellar_peduncles" ~ "Cerebellar_Peduncles",
      Region == "cerebellar_hemisphere" ~ "Cerebellar_Hemisphere",
      Region == "central_lobule" ~ "Central_Lobule",
      Region == "ala_lobuli_centralis" ~ "Ala_Lobuli_Centralis",
      Region == "culmen" ~ "Culmen",
      Region == "anterior_quadrangular" ~ "Anterior_Quadrangular",
      Region == "declive" ~ "Declive",
      Region == "folium" ~ "Folium",
      Region == "post_quadrangular" ~ "Post_Quadrangular",
      Region == "superior_semilunar" ~ "Superior_Semilunar",
      Region == "inferior_semilunar" ~ "Inferior_Semilunar",
      Region == "biventral_lobule" ~ "Biventral_Lobule",
      Region == "tuber" ~ "Tuber",
      Region == "pyramis" ~ "Pyramis",
      Region == "uvula" ~ "Uvula",
      Region == "tonsil" ~ "Tonsil",
      Region == "nodulus" ~ "Nodulus",
      Region == "flocculus" ~ "Flocculus",
      Region == "vermis" ~ "Vermis",
      Region == "cerebellar_nuclei" ~ "Cerebellar_Nuclei"
    )
  )

# Keep order
counts_and_proportions$Region_Display <- fct_inorder(counts_and_proportions$Region_Display)

# Split into two halves
half <- ceiling(nrow(counts_and_proportions) / 2)
left <- counts_and_proportions[1:half, ]
right <- counts_and_proportions[(half + 1):nrow(counts_and_proportions), ]

# Assign coordinates
left$x <- 1
right$x <- 2
left$y <- rev(seq_len(nrow(left)))
right$y <- rev(seq_len(nrow(right)))
plot_data <- bind_rows(left, right)

# Plot heatmap
g <- ggplot(plot_data, aes(x = x, y = y, fill = Log_Proportion)) +
  geom_tile(width = 1, height = 1, color = "white") +
  geom_text(data = left, aes(label = Region_Display, x = 0.45), hjust = 1, size = 4.5) +
  geom_text(data = right, aes(label = Region_Display, x = 2.55), hjust = 0, size = 4.5) +
  scale_fill_gradientn(
    colors = c("#1E466EFF", "#376795FF", "#528FADFF", "#72BCD5FF", "#AADCE0FF", 
               "#FFE6B7FF", "#FFD06FFF", "#F7AA58FF", "#EF8A47FF", "#E76254FF"),
    name = "Log Percentage"
  ) +
  coord_fixed(ratio = 1, clip = "off") +
  xlim(0.3, 2.7) +
  scale_x_continuous(expand = c(0, 0)) +
  scale_y_continuous(expand = c(0, 0)) +
  theme_minimal() +
  labs(x = "", y = "", title = "") +
  theme(
    panel.grid = element_blank(),
    axis.ticks = element_blank(),
    axis.text = element_blank(),
    plot.margin = margin(10, 50, 10, 50),
    legend.position = "bottom",
    legend.key.width = unit(2, "cm"),
    legend.key.height = unit(0.4, "cm")
  )

g

# ------------- 4.4. Ontogeny Mappings ----------------
# ---- ... Parenchymal ----

mapping <- read_excel("/data/ontogeny_mappings.xlsx", sheet = "Parenchymal")
create_ontogeny_square_plot <- function(data, mapping, time_point, title, layout = c("single", "double")) {
  layout <- match.arg(layout)
  
  # Count region occurrences
  region_counts <- data %>%
    summarise(across(everything(), ~ sum(. == 1, na.rm = TRUE))) %>%
    pivot_longer(everything(), names_to = "Parenchymal_Unit", values_to = "Count")
  
  # Merge with ontology info
  merged <- mapping %>%
    select(Parenchymal_Unit = Abbreviation, Ontogenetic_Unit = !!sym(time_point)) %>%
    inner_join(region_counts, by = "Parenchymal_Unit") %>%
    group_by(Ontogenetic_Unit) %>%
    summarise(Count = sum(Count, na.rm = TRUE), .groups = "drop") %>%
    mutate(
      Proportion = Count / sum(Count),
      Log_Proportion = log10(Proportion)
    )
  
  # Layout logic
  if (layout == "double") {
    merged <- merged %>% mutate(Ontogenetic_Unit = fct_inorder(Ontogenetic_Unit))
    half <- ceiling(nrow(merged) / 2)
    left <- merged[1:half, ]
    right <- merged[(half + 1):nrow(merged), ]
    
    left$x <- 1
    right$x <- 2
    left$y <- rev(seq_len(nrow(left)))
    right$y <- rev(seq_len(nrow(right)))
    
    plot_data <- bind_rows(left, right)
    
    ggplot(plot_data, aes(x = x, y = y, fill = Log_Proportion)) +
      geom_tile(width = 1, height = 1, color = "white") +
      geom_text(data = left, aes(label = Ontogenetic_Unit, x = 0.45), hjust = 1, size = 4.2) +
      geom_text(data = right, aes(label = Ontogenetic_Unit, x = 2.55), hjust = 0, size = 4.2) +
      scale_fill_gradientn(
        colors = c("#1E466EFF", "#376795FF", "#528FADFF", "#72BCD5FF", "#AADCE0FF",
                   "#FFE6B7FF", "#FFD06FFF", "#F7AA58FF", "#EF8A47FF", "#E76254FF"),
        name = "Log10 (Proportion)",
        breaks = pretty(merged$Log_Proportion, n = 3),   
        labels = scales::number_format(accuracy = 0.01),
      ) +
      coord_fixed(ratio = 1, clip = "off") +
      xlim(0.3, 2.7) +
      theme_minimal() +
      labs(x = NULL, y = NULL, title = title) +
      theme(
        panel.grid = element_blank(),
        axis.ticks = element_blank(),
        axis.text = element_blank(),
        plot.margin = margin(10, 50, 10, 50),
        legend.position = "bottom",
        legend.key.width = unit(1.5, "cm"),
        legend.key.height = unit(0.8, "cm"),
        legend.text = element_text(size = 18, vjust = 0.5)
      )
    
  } else if (layout == "single") {
    merged <- merged %>%
      mutate(
        Ontogenetic_Unit = fct_reorder(Ontogenetic_Unit, Log_Proportion),
        x = 1,
        y = rev(seq_len(n()))
      )
    
    ggplot(merged, aes(x = x, y = y, fill = Log_Proportion)) +
      geom_tile(width = 1, height = 1, color = "white") +
      geom_text(aes(label = Ontogenetic_Unit, x = 1.55), hjust = 0, size = 6) +
      scale_fill_gradientn(
        colors = c("#1E466EFF", "#376795FF", "#528FADFF", "#72BCD5FF", "#AADCE0FF",
                   "#FFE6B7FF", "#FFD06FFF", "#F7AA58FF", "#EF8A47FF", "#E76254FF"),
        name = "Log10 (Proportion)",
        breaks = pretty(merged$Log_Proportion, n = 3),   
        labels = scales::number_format(accuracy = 0.01)
      ) +
      coord_fixed(ratio = 1, clip = "off") +
      xlim(0.5, 2.5) +
      theme_minimal() +
      labs(x = NULL, y = NULL, title = title) +
      theme(
        panel.grid = element_blank(),
        axis.ticks = element_blank(),
        axis.text = element_blank(),
        plot.margin = margin(10, 60, 10, 60),
        legend.position = "bottom",
        legend.key.width = unit(1.5, "cm"),
        legend.key.height = unit(0.8, "cm"),
        legend.text = element_text(size = 18)
      )
  }
}

# Plot
p1 <- create_ontogeny_square_plot(data, mapping, "Phase_1", "", layout = "single")
p1
p2 <- create_ontogeny_square_plot(data, mapping, "Phase_2", "", layout = "double")
p2
p3 <- create_ontogeny_square_plot(data, mapping, "Phase_3", "", layout = "double")
p3

# ---- ... Arterial ----
mapping <- read_excel("/data/ontogeny_mappings.xlsx", sheet = "Arterial")
create_ontogeny_square_plot <- function(data, mapping, time_point, title, layout = c("single", "double")) {
  layout <- match.arg(layout)
  
  # Count region occurrences
  region_counts <- data %>%
    summarise(across(everything(), ~ sum(. == 1, na.rm = TRUE))) %>%
    pivot_longer(everything(), names_to = "Arterial_Unit", values_to = "Count")
  
  # Merge with ontology info
  merged <- mapping %>%
    select(Arterial_Unit = Abbreviation, Ontogenetic_Unit = !!sym(time_point)) %>%
    inner_join(region_counts, by = "Arterial_Unit") %>%
    group_by(Ontogenetic_Unit) %>%
    summarise(Count = sum(Count, na.rm = TRUE), .groups = "drop") %>%
    mutate(
      Proportion = Count / sum(Count),
      Log_Proportion = log10(Proportion)
    )
  
  # Layout logic
  if (layout == "double") {
    merged <- merged %>% mutate(Ontogenetic_Unit = fct_inorder(Ontogenetic_Unit))
    half <- ceiling(nrow(merged) / 2)
    left <- merged[1:half, ]
    right <- merged[(half + 1):nrow(merged), ]
    
    left$x <- 1
    right$x <- 2
    left$y <- rev(seq_len(nrow(left)))
    right$y <- rev(seq_len(nrow(right)))
    
    plot_data <- bind_rows(left, right)
    
    ggplot(plot_data, aes(x = x, y = y, fill = Log_Proportion)) +
      geom_tile(width = 1, height = 1, color = "white") +
      geom_text(data = left, aes(label = Ontogenetic_Unit, x = 0.45), hjust = 1, size = 4.2) +
      geom_text(data = right, aes(label = Ontogenetic_Unit, x = 2.55), hjust = 0, size = 4.2) +  
      scale_fill_viridis_c(option = "rocket", direction = -1, name = "Log10 (Proportion)")+
      coord_fixed(ratio = 1, clip = "off") +
      xlim(0.3, 2.7) +
      theme_minimal() +
      labs(x = NULL, y = NULL, title = title) +
      theme(
        panel.grid = element_blank(),
        axis.ticks = element_blank(),
        axis.text = element_blank(),
        plot.margin = margin(10, 50, 10, 50),
        legend.position = "bottom",
        legend.key.width = unit(1.5, "cm"),
        legend.key.height = unit(0.8, "cm"),
        legend.text = element_text(size = 18, vjust = 0.5)
      )
    
  } else if (layout == "single") {
    merged <- merged %>%
      mutate(
        Ontogenetic_Unit = fct_reorder(Ontogenetic_Unit, Log_Proportion),
        x = 1,
        y = rev(seq_len(n()))
      )
    
    ggplot(merged, aes(x = x, y = y, fill = Log_Proportion)) +
      geom_tile(width = 1, height = 1, color = "white") +
      geom_text(aes(label = Ontogenetic_Unit, x = 1.55), hjust = 0, size = 6) +  
      scale_fill_viridis_c(option = "rocket", direction = -1, name = "Log10 (Proportion)")+
      coord_fixed(ratio = 1, clip = "off") +
      xlim(0.5, 2.5) +
      theme_minimal() +
      labs(x = NULL, y = NULL, title = title) +
      theme(
        panel.grid = element_blank(),
        axis.ticks = element_blank(),
        axis.text = element_blank(),
        plot.margin = margin(10, 60, 10, 60),
        legend.position = "bottom",
        legend.key.width = unit(1.5, "cm"),
        legend.key.height = unit(0.8, "cm"),
        legend.text = element_text(size = 18)
      )
  }
}

# Plot
a1 <- create_ontogeny_square_plot(data, mapping, "Phase_1", "", layout = "single")
a1
a2 <- create_ontogeny_square_plot(data, mapping, "Phase_2", "", layout = "single")
a2
a3 <- create_ontogeny_square_plot(data, mapping, "Phase_3", "", layout = "single")
a3

# ---- ... Venous  ----
mapping <- read_excel("/data/ontogeny_mappings.xlsx", sheet = "Venous")
create_ontogeny_square_plot <- function(data, mapping, time_point, title, layout = c("single", "double")) {
  layout <- match.arg(layout)
  
  # Count region occurrences
  region_counts <- data %>%
    summarise(across(everything(), ~ sum(. == 1, na.rm = TRUE))) %>%
    pivot_longer(everything(), names_to = "Venous_Unit", values_to = "Count")
  
  merged <- mapping %>%
    select(Venous_Unit = Abbreviation, Ontogenetic_Unit = !!sym(time_point)) %>%
    inner_join(region_counts, by = "Venous_Unit") %>%
    filter(!is.na(Ontogenetic_Unit) & Ontogenetic_Unit != "NA") %>%  # <- remove "NA" rows
    group_by(Ontogenetic_Unit) %>%
    summarise(Count = sum(Count, na.rm = TRUE), .groups = "drop") %>%
    mutate(
      Proportion = Count / sum(Count),
      Log_Proportion = log10(Proportion)
    )
  
  # Layout logic
  if (layout == "double") {
    merged <- merged %>% mutate(Ontogenetic_Unit = fct_inorder(Ontogenetic_Unit))
    half <- ceiling(nrow(merged) / 2)
    left <- merged[1:half, ]
    right <- merged[(half + 1):nrow(merged), ]
    
    left$x <- 1
    right$x <- 2
    left$y <- rev(seq_len(nrow(left)))
    right$y <- rev(seq_len(nrow(right)))
    
    plot_data <- bind_rows(left, right)
    
    ggplot(plot_data, aes(x = x, y = y, fill = Log_Proportion)) +
      geom_tile(width = 1, height = 1, color = "white") +
      geom_text(data = left, aes(label = Ontogenetic_Unit, x = 0.45), hjust = 1, size = 4.2) +
      geom_text(data = right, aes(label = Ontogenetic_Unit, x = 2.55), hjust = 0, size = 4.2) +
      scale_fill_viridis_c(option = "D", direction = -1, name = "Log10 (Proportion)") +
      coord_fixed(ratio = 1, clip = "off") +
      xlim(0.3, 2.7) +
      theme_minimal() +
      labs(x = NULL, y = NULL, title = title) +
      theme(
        panel.grid = element_blank(),
        axis.ticks = element_blank(),
        axis.text = element_blank(),
        plot.margin = margin(10, 50, 10, 50),
        legend.position = "bottom",
        legend.key.width = unit(1.5, "cm"),
        legend.key.height = unit(0.8, "cm"),
        legend.text = element_text(size = 18, vjust = 0.5)
      )
    
  } else if (layout == "single") {
    merged <- merged %>%
      mutate(
        Ontogenetic_Unit = fct_reorder(Ontogenetic_Unit, Log_Proportion),
        x = 1,
        y = rev(seq_len(n()))
      )
    
    ggplot(merged, aes(x = x, y = y, fill = Log_Proportion)) +
      geom_tile(width = 1, height = 1, color = "white") +
      geom_text(aes(label = Ontogenetic_Unit, x = 1.55), hjust = 0, size = 6) +  
      scale_fill_viridis_c(option = "D", direction = -1, name = "Log10 (Proportion)") +
      coord_fixed(ratio = 1, clip = "off") +
      xlim(0.5, 2.5) +
      theme_minimal() +
      labs(x = NULL, y = NULL, title = title) +
      theme(
        panel.grid = element_blank(),
        axis.ticks = element_blank(),
        axis.text = element_blank(),
        plot.margin = margin(10, 60, 10, 60),
        legend.position = "bottom",
        legend.key.width = unit(1.5, "cm"),
        legend.key.height = unit(0.8, "cm"),
        legend.text = element_text(size = 18)
      )
  }
}

# Plot
v1 <- create_ontogeny_square_plot(data, mapping, "Phase_1", "", layout = "single")
v1
v2 <- create_ontogeny_square_plot(data, mapping, "Phase_2", "", layout = "single")
v2
v3 <- create_ontogeny_square_plot(data, mapping, "Phase_3", "", layout = "single")
v3

# ------------- 4.5. NNMF ----------------
# Define feature groups
arterial_features <- c("carotid", "MHT", "ILT", "ophthalmic", "SHA", "PCoA", "premamillary", "AchA", "MLSA", "ACoA", "RAH", "callosomarginal", "orbitofrontal", "ACA_frontopolar", "IFA", "ACA_paracentral", "parietal", "callosal", "M2", "M3", "LLSA", "MCA_ant_temporal", "M4_orbitofrontal", "M4_prefrontal", "M4_precentral", "M4_central", "M4_ant_parietal", "M4_post_parietal", "M4_angular", "M4_temporooccipital", "M4_post_temporal", "M4_med_temporal", "M4_ant_temporal", "M4_temporopolar", "TPA", "TGA", "PCA_peduncular", "MPChA", "LPChA", "PCA_ant_temporal", "PCA_post_temporal", "calcarine", "parietooccipital", "AITA", "MITA", "PITA", "splenial", "VA", "PICA", "BA", "AICA", "SCA", "ECA")

venous_features <- c("SSS", "ISS", "StrS", "torcula", "TS", "MTS", "LTS", "SS", "CS", "SPS", "IPS", "SpPS", "OS", "v_frontopolar", "ant_frontal", "mid_frontal", "post_frontal", "v_precentral", "central", "v_postcentral", "ant_parietal", "post_parietal", "occipital", "trolard", "anteromedial_frontal", "centromedial_frontal", "posteromedial_front", "v_paracentral", "anteromedial_parietal", "posteromedial_parietal", "post_calcarine", "SMCV", "frontosylvian", "parietosylvian", "temporosylvian", "ant_temporal", "mid_temporal", "post_temporal", "ant_temporobasal", "mid_temporobasal", "post_temporobasal", "occipital_basal", "labbe", "paraterminal", "post_frontoorbital", "olfactory", "ant_pericallosal", "post_pericallosal", "medial_temporal",  "ant_calcarine", "internal_cerebral", "septal", "medial_atrial", "v_caudate", "thalamostriate", "thalamocaudate", "thalamic", "basal", "ant_cerebral", "DMCV", "inf_ventricular", "lat_atrial", "PCV", "SVV", "APMV", "PMVP", "petrosal", "hemispheric", "IVV", "galen")

parenchymal_features <- c("frontal_pole", "F1total", "F2total", "F3total", "F3orbital", "F3triangular", "F3opercular", "orbital_gyrus", "ORBant", "ORBpost", "ORBmed", "ORBlat", "rectus", "rostral", "subcallosal", "precentral", "postcentral", "paracentral", "subcentral", "SPL", "SMG", "ANG", "precuneus", "temporal_pole", "T1total", "T2total", "T3total", "planum_polare", "planum_temporale", "fusiform", "insula", "INSshort", "INSlong", "O1", "O2", "O3", "occipital_pole", "cuneus", "lingual", "cingulate", "CINant", "CINmid", "CINpost", "PHG", "Hippocampus", "corpus_callosum", "internal_capsule", "basal_ganglia", "caudate", "putamen", "globus_pallidus", "hypothalamus", "thalamus", "amygdala", "mesencephalon", "pons", "medulla_oblongata", "cerebellar_peduncles", "cerebellar_hemisphere", "central_lobule", "ala_lobuli_centralis", "culmen", "anterior_quadrangular", "declive", "folium", "post_quadrangular", "superior_semilunar", "inferior_semilunar", "biventral_lobule", "tuber", "pyramis", "uvula", "tonsil", "nodulus", "flocculus", "vermis", "cerebellar_nuclei","cerebellar_cortex", "cerebellar_lobar_WM_sector", "cerebellar_lobular_WM_sector", "cerebellar_sublobular_WM_sector", "cerebellar_subcortical_WM_sector", "cerebral_cortex", "cerebral_central_WM_sector", "cerebral_lobar_WM_sector", "cerebral_gyral_WM_sector", "cerebral_subgyral_WM_sector", "cerebral_subcortical_WM_sector")

# Combine all features into one list
all_features <- c(arterial_features, venous_features, parenchymal_features)

# Prepare input matrix
input_matrix <- data[, all_features]
input_matrix[is.na(input_matrix)] <- 0
input_matrix <- as.data.frame(lapply(input_matrix, function(x) as.numeric(as.character(x))))
input_matrix <- as.matrix(input_matrix)
# Remove columns with no variation (all 0s)
input_matrix <- input_matrix[, colSums(input_matrix) > 0]
# Remove patients (rows) with no positive features
input_matrix <- input_matrix[rowSums(input_matrix) > 0, ]
# Remove all-zero columns
input_matrix <- input_matrix[, colSums(input_matrix) > 0]
# Run NMF 
set.seed(123)  
nmf_results <- nmf(input_matrix, 2:15, nrun = 30, method = "brunet", seed = 123)

# Determine the best number of clusters based on cophenetic coefficient, silhouette width, and others
nmf_results$measures
best_k <- 6

# Extract the NMF fit object corresponding to best_k
best_fit <- nmf_results$fit[[as.character(best_k)]]

# Cluster assignment per patient
cluster_assignments <- apply(basis(best_fit), 1, which.max)

# Add to original data
data$meta_topology <- as.factor(cluster_assignments)

# ------------- NNMF Topographic Prevalence ----------------
# ---- ... Parenchymal ----
# ---- ........ Meta-topology 1 ----
# Summarise the binary variables
counts_and_proportions <- data %>% filter(meta_topology ==1) %>% summarise(
  Frontal_Pole = sum(frontal_pole == 1, na.rm = TRUE),
  F1 = sum(F1total == 1, na.rm = TRUE),
  F2 = sum(F2total == 1, na.rm = TRUE),
  F3 = sum(F3total == 1, na.rm = TRUE),
  Orbital_Gyrus = sum(orbital_gyrus == 1, na.rm = TRUE),
  Anterior_Orbital = sum(ORBant == 1, na.rm = TRUE),
  Posterior_Orbital = sum(ORBpost == 1, na.rm = TRUE),
  Medial_Orbital = sum(ORBmed == 1, na.rm = TRUE),
  Lateral_Orbital = sum(ORBlat == 1, na.rm = TRUE),
  Rectus = sum(rectus == 1, na.rm = TRUE),
  Rostral = sum(rostral == 1, na.rm = TRUE),
  Subcallosal = sum(subcallosal == 1, na.rm = TRUE),
  Precentral = sum(precentral == 1, na.rm = TRUE),
  Postcentral = sum(postcentral == 1, na.rm = TRUE),
  Paracentral = sum(paracentral == 1, na.rm = TRUE),
  Subcentral = sum(subcentral == 1, na.rm = TRUE),
  Superior_Parietal = sum(SPL == 1, na.rm = TRUE),
  Supramarginal = sum(SMG == 1, na.rm = TRUE),
  Angular = sum(ANG == 1, na.rm = TRUE),
  Precuneus = sum(precuneus == 1, na.rm = TRUE),
  Temporal_Pole = sum(temporal_pole == 1, na.rm = TRUE),
  T1 = sum(T1total == 1, na.rm = TRUE),
  T2 = sum(T2total == 1, na.rm = TRUE),
  T3 = sum(T3total == 1, na.rm = TRUE),
  Planum_Polare = sum(planum_polare == 1, na.rm = TRUE),
  Planum_Temporale = sum(planum_temporale == 1, na.rm = TRUE),
  Fusiform = sum(fusiform == 1, na.rm = TRUE),
  Short_Insular = sum(INSshort == 1, na.rm = TRUE),
  Long_Insular = sum(INSlong == 1, na.rm = TRUE),
  O1 = sum(O1 == 1, na.rm = TRUE),
  O2 = sum(O2 == 1, na.rm = TRUE),
  O3 = sum(O3 == 1, na.rm = TRUE),
  Occipital_Pole = sum(occipital_pole == 1, na.rm = TRUE),
  Cuneus = sum(cuneus == 1, na.rm = TRUE),
  Lingual = sum(lingual == 1, na.rm = TRUE),
  Cingulate = sum(cingulate == 1, na.rm = TRUE),
  Anterior_Cingulate = sum(CINant == 1, na.rm = TRUE),
  Middle_Cingulate = sum(CINmid == 1, na.rm = TRUE),
  Posterior_Cingulate = sum(CINpost == 1, na.rm = TRUE),
  Parahippocampal = sum(PHG == 1, na.rm = TRUE),
  Hippocampus = sum(Hippocampus == 1, na.rm = TRUE),
  Corpus_Callosum = sum(corpus_callosum == 1, na.rm = TRUE),
  Internal_Capsule = sum(internal_capsule == 1, na.rm = TRUE),
  Caudate = sum(caudate == 1, na.rm = TRUE),
  Putamen = sum(putamen == 1, na.rm = TRUE),
  Globus_Pallidus = sum(globus_pallidus == 1, na.rm = TRUE),
  Hypothalamus = sum(hypothalamus == 1, na.rm = TRUE),
  Thalamus = sum(thalamus == 1, na.rm = TRUE),
  Amygdala = sum(amygdala == 1, na.rm = TRUE),
  Mesencephalon = sum(mesencephalon == 1, na.rm = TRUE),
  Pons = sum(pons == 1, na.rm = TRUE),
  Medulla_Oblongata = sum(medulla_oblongata == 1, na.rm = TRUE),
  Cerebellar_Peduncles = sum(cerebellar_peduncles == 1, na.rm = TRUE),
  Cerebellar_Hemisphere = sum(cerebellar_hemisphere == 1, na.rm = TRUE),
  Central_Lobule = sum(central_lobule == 1, na.rm = TRUE),
  Ala_Lobuli_Centralis = sum(ala_lobuli_centralis == 1, na.rm = TRUE),
  Culmen = sum(culmen == 1, na.rm = TRUE),
  Anterior_Quadrangular = sum(anterior_quadrangular == 1, na.rm = TRUE),
  Declive = sum(declive == 1, na.rm = TRUE),
  Folium = sum(folium == 1, na.rm = TRUE),
  Post_Quadrangular = sum(post_quadrangular == 1, na.rm = TRUE),
  Superior_Semilunar = sum(superior_semilunar == 1, na.rm = TRUE),
  Inferior_Semilunar = sum(inferior_semilunar == 1, na.rm = TRUE),
  Biventral_Lobule = sum(biventral_lobule == 1, na.rm = TRUE),
  Tuber = sum(tuber == 1, na.rm = TRUE),
  Pyramis = sum(pyramis == 1, na.rm = TRUE),
  Uvula = sum(uvula == 1, na.rm = TRUE),
  Tonsil = sum(tonsil == 1, na.rm = TRUE),
  Nodulus = sum(nodulus == 1, na.rm = TRUE),
  Flocculus = sum(flocculus == 1, na.rm = TRUE),
  Vermis = sum(vermis == 1, na.rm = TRUE),
  Cerebellar_Nuclei = sum(cerebellar_nuclei == 1, na.rm = TRUE),
)

# Reshape and log-transform
melted_data <- counts_and_proportions %>%
  pivot_longer(cols = everything(), names_to = "Region", values_to = "Count") %>%
  mutate(Log_Count = log10(Count + 1))

# Split into two halves for display
half <- ceiling(nrow(melted_data) / 2)
left <- melted_data[1:half, ]
right <- melted_data[(half + 1):nrow(melted_data), ]

# Assign tile positions
left$x <- 1
right$x <- 2
left$y <- rev(seq_len(nrow(left)))
right$y <- rev(seq_len(nrow(right)))
plot_data <- bind_rows(left, right)

# Plot heatmap
g <- ggplot(plot_data, aes(x = x, y = y, fill = Log_Count)) +
  geom_tile(width = 1, height = 1, color = "white") +
  geom_text(data = left, aes(label = Region, x = 0.45), hjust = 1, size = 3.2) +
  geom_text(data = right, aes(label = Region, x = 2.55), hjust = 0, size = 3.2) +
  scale_fill_gradientn(
    colors = c("#f2f2f2", "#ffce00"),
    name = "Log Count"
  ) +
  coord_fixed(ratio = 1, clip = "off") +
  xlim(0.3, 2.7) +
  scale_x_continuous(expand = c(0, 0)) +
  scale_y_continuous(expand = c(0, 0)) +
  theme_minimal() +
  labs(x = "", y = "", title = "") +
  theme(
    panel.grid = element_blank(),
    axis.ticks = element_blank(),
    axis.text = element_blank(),
    plot.margin = margin(10, 50, 10, 50),
    legend.position = "bottom",
    legend.key.width = unit(2, "cm"),
    legend.key.height = unit(0.4, "cm")
  )

g

# ---- ........ Meta-topology 2 ----
# Summarise the binary variables
counts_and_proportions <- data %>% filter(meta_topology ==2) %>% summarise(
  Frontal_Pole = sum(frontal_pole == 1, na.rm = TRUE),
  F1 = sum(F1total == 1, na.rm = TRUE),
  F2 = sum(F2total == 1, na.rm = TRUE),
  F3 = sum(F3total == 1, na.rm = TRUE),
  Orbital_Gyrus = sum(orbital_gyrus == 1, na.rm = TRUE),
  Anterior_Orbital = sum(ORBant == 1, na.rm = TRUE),
  Posterior_Orbital = sum(ORBpost == 1, na.rm = TRUE),
  Medial_Orbital = sum(ORBmed == 1, na.rm = TRUE),
  Lateral_Orbital = sum(ORBlat == 1, na.rm = TRUE),
  Rectus = sum(rectus == 1, na.rm = TRUE),
  Rostral = sum(rostral == 1, na.rm = TRUE),
  Subcallosal = sum(subcallosal == 1, na.rm = TRUE),
  Precentral = sum(precentral == 1, na.rm = TRUE),
  Postcentral = sum(postcentral == 1, na.rm = TRUE),
  Paracentral = sum(paracentral == 1, na.rm = TRUE),
  Subcentral = sum(subcentral == 1, na.rm = TRUE),
  Superior_Parietal = sum(SPL == 1, na.rm = TRUE),
  Supramarginal = sum(SMG == 1, na.rm = TRUE),
  Angular = sum(ANG == 1, na.rm = TRUE),
  Precuneus = sum(precuneus == 1, na.rm = TRUE),
  Temporal_Pole = sum(temporal_pole == 1, na.rm = TRUE),
  T1 = sum(T1total == 1, na.rm = TRUE),
  T2 = sum(T2total == 1, na.rm = TRUE),
  T3 = sum(T3total == 1, na.rm = TRUE),
  Planum_Polare = sum(planum_polare == 1, na.rm = TRUE),
  Planum_Temporale = sum(planum_temporale == 1, na.rm = TRUE),
  Fusiform = sum(fusiform == 1, na.rm = TRUE),
  Short_Insular = sum(INSshort == 1, na.rm = TRUE),
  Long_Insular = sum(INSlong == 1, na.rm = TRUE),
  O1 = sum(O1 == 1, na.rm = TRUE),
  O2 = sum(O2 == 1, na.rm = TRUE),
  O3 = sum(O3 == 1, na.rm = TRUE),
  Occipital_Pole = sum(occipital_pole == 1, na.rm = TRUE),
  Cuneus = sum(cuneus == 1, na.rm = TRUE),
  Lingual = sum(lingual == 1, na.rm = TRUE),
  Cingulate = sum(cingulate == 1, na.rm = TRUE),
  Anterior_Cingulate = sum(CINant == 1, na.rm = TRUE),
  Middle_Cingulate = sum(CINmid == 1, na.rm = TRUE),
  Posterior_Cingulate = sum(CINpost == 1, na.rm = TRUE),
  Parahippocampal = sum(PHG == 1, na.rm = TRUE),
  Hippocampus = sum(Hippocampus == 1, na.rm = TRUE),
  Corpus_Callosum = sum(corpus_callosum == 1, na.rm = TRUE),
  Internal_Capsule = sum(internal_capsule == 1, na.rm = TRUE),
  Caudate = sum(caudate == 1, na.rm = TRUE),
  Putamen = sum(putamen == 1, na.rm = TRUE),
  Globus_Pallidus = sum(globus_pallidus == 1, na.rm = TRUE),
  Hypothalamus = sum(hypothalamus == 1, na.rm = TRUE),
  Thalamus = sum(thalamus == 1, na.rm = TRUE),
  Amygdala = sum(amygdala == 1, na.rm = TRUE),
  Mesencephalon = sum(mesencephalon == 1, na.rm = TRUE),
  Pons = sum(pons == 1, na.rm = TRUE),
  Medulla_Oblongata = sum(medulla_oblongata == 1, na.rm = TRUE),
  Cerebellar_Peduncles = sum(cerebellar_peduncles == 1, na.rm = TRUE),
  Cerebellar_Hemisphere = sum(cerebellar_hemisphere == 1, na.rm = TRUE),
  Central_Lobule = sum(central_lobule == 1, na.rm = TRUE),
  Ala_Lobuli_Centralis = sum(ala_lobuli_centralis == 1, na.rm = TRUE),
  Culmen = sum(culmen == 1, na.rm = TRUE),
  Anterior_Quadrangular = sum(anterior_quadrangular == 1, na.rm = TRUE),
  Declive = sum(declive == 1, na.rm = TRUE),
  Folium = sum(folium == 1, na.rm = TRUE),
  Post_Quadrangular = sum(post_quadrangular == 1, na.rm = TRUE),
  Superior_Semilunar = sum(superior_semilunar == 1, na.rm = TRUE),
  Inferior_Semilunar = sum(inferior_semilunar == 1, na.rm = TRUE),
  Biventral_Lobule = sum(biventral_lobule == 1, na.rm = TRUE),
  Tuber = sum(tuber == 1, na.rm = TRUE),
  Pyramis = sum(pyramis == 1, na.rm = TRUE),
  Uvula = sum(uvula == 1, na.rm = TRUE),
  Tonsil = sum(tonsil == 1, na.rm = TRUE),
  Nodulus = sum(nodulus == 1, na.rm = TRUE),
  Flocculus = sum(flocculus == 1, na.rm = TRUE),
  Vermis = sum(vermis == 1, na.rm = TRUE),
  Cerebellar_Nuclei = sum(cerebellar_nuclei == 1, na.rm = TRUE),
)

# Reshape and log-transform
melted_data <- counts_and_proportions %>%
  pivot_longer(cols = everything(), names_to = "Region", values_to = "Count") %>%
  mutate(Log_Count = log10(Count + 1))

# Split into two halves for display
half <- ceiling(nrow(melted_data) / 2)
left <- melted_data[1:half, ]
right <- melted_data[(half + 1):nrow(melted_data), ]

# Assign tile positions
left$x <- 1
right$x <- 2
left$y <- rev(seq_len(nrow(left)))
right$y <- rev(seq_len(nrow(right)))
plot_data <- bind_rows(left, right)

# Plot heatmap
g <- ggplot(plot_data, aes(x = x, y = y, fill = Log_Count)) +
  geom_tile(width = 1, height = 1, color = "white") +
  geom_text(data = left, aes(label = Region, x = 0.45), hjust = 1, size = 3.2) +
  geom_text(data = right, aes(label = Region, x = 2.55), hjust = 0, size = 3.2) +
  scale_fill_gradientn(
    colors = c("#f2f2f2", "#ffce00"),
    name = "Log Count"
  ) +
  coord_fixed(ratio = 1, clip = "off") +
  xlim(0.3, 2.7) +
  scale_x_continuous(expand = c(0, 0)) +
  scale_y_continuous(expand = c(0, 0)) +
  theme_minimal() +
  labs(x = "", y = "", title = "") +
  theme(
    panel.grid = element_blank(),
    axis.ticks = element_blank(),
    axis.text = element_blank(),
    plot.margin = margin(10, 50, 10, 50),
    legend.position = "bottom",
    legend.key.width = unit(2, "cm"),
    legend.key.height = unit(0.4, "cm")
  )

g

# ---- ........ Meta-topology 3 ----
# Summarise the binary variables
counts_and_proportions <- data %>% filter(meta_topology ==3) %>% summarise(
  Frontal_Pole = sum(frontal_pole == 1, na.rm = TRUE),
  F1 = sum(F1total == 1, na.rm = TRUE),
  F2 = sum(F2total == 1, na.rm = TRUE),
  F3 = sum(F3total == 1, na.rm = TRUE),
  Orbital_Gyrus = sum(orbital_gyrus == 1, na.rm = TRUE),
  Anterior_Orbital = sum(ORBant == 1, na.rm = TRUE),
  Posterior_Orbital = sum(ORBpost == 1, na.rm = TRUE),
  Medial_Orbital = sum(ORBmed == 1, na.rm = TRUE),
  Lateral_Orbital = sum(ORBlat == 1, na.rm = TRUE),
  Rectus = sum(rectus == 1, na.rm = TRUE),
  Rostral = sum(rostral == 1, na.rm = TRUE),
  Subcallosal = sum(subcallosal == 1, na.rm = TRUE),
  Precentral = sum(precentral == 1, na.rm = TRUE),
  Postcentral = sum(postcentral == 1, na.rm = TRUE),
  Paracentral = sum(paracentral == 1, na.rm = TRUE),
  Subcentral = sum(subcentral == 1, na.rm = TRUE),
  Superior_Parietal = sum(SPL == 1, na.rm = TRUE),
  Supramarginal = sum(SMG == 1, na.rm = TRUE),
  Angular = sum(ANG == 1, na.rm = TRUE),
  Precuneus = sum(precuneus == 1, na.rm = TRUE),
  Temporal_Pole = sum(temporal_pole == 1, na.rm = TRUE),
  T1 = sum(T1total == 1, na.rm = TRUE),
  T2 = sum(T2total == 1, na.rm = TRUE),
  T3 = sum(T3total == 1, na.rm = TRUE),
  Planum_Polare = sum(planum_polare == 1, na.rm = TRUE),
  Planum_Temporale = sum(planum_temporale == 1, na.rm = TRUE),
  Fusiform = sum(fusiform == 1, na.rm = TRUE),
  Short_Insular = sum(INSshort == 1, na.rm = TRUE),
  Long_Insular = sum(INSlong == 1, na.rm = TRUE),
  O1 = sum(O1 == 1, na.rm = TRUE),
  O2 = sum(O2 == 1, na.rm = TRUE),
  O3 = sum(O3 == 1, na.rm = TRUE),
  Occipital_Pole = sum(occipital_pole == 1, na.rm = TRUE),
  Cuneus = sum(cuneus == 1, na.rm = TRUE),
  Lingual = sum(lingual == 1, na.rm = TRUE),
  Cingulate = sum(cingulate == 1, na.rm = TRUE),
  Anterior_Cingulate = sum(CINant == 1, na.rm = TRUE),
  Middle_Cingulate = sum(CINmid == 1, na.rm = TRUE),
  Posterior_Cingulate = sum(CINpost == 1, na.rm = TRUE),
  Parahippocampal = sum(PHG == 1, na.rm = TRUE),
  Hippocampus = sum(Hippocampus == 1, na.rm = TRUE),
  Corpus_Callosum = sum(corpus_callosum == 1, na.rm = TRUE),
  Internal_Capsule = sum(internal_capsule == 1, na.rm = TRUE),
  Caudate = sum(caudate == 1, na.rm = TRUE),
  Putamen = sum(putamen == 1, na.rm = TRUE),
  Globus_Pallidus = sum(globus_pallidus == 1, na.rm = TRUE),
  Hypothalamus = sum(hypothalamus == 1, na.rm = TRUE),
  Thalamus = sum(thalamus == 1, na.rm = TRUE),
  Amygdala = sum(amygdala == 1, na.rm = TRUE),
  Mesencephalon = sum(mesencephalon == 1, na.rm = TRUE),
  Pons = sum(pons == 1, na.rm = TRUE),
  Medulla_Oblongata = sum(medulla_oblongata == 1, na.rm = TRUE),
  Cerebellar_Peduncles = sum(cerebellar_peduncles == 1, na.rm = TRUE),
  Cerebellar_Hemisphere = sum(cerebellar_hemisphere == 1, na.rm = TRUE),
  Central_Lobule = sum(central_lobule == 1, na.rm = TRUE),
  Ala_Lobuli_Centralis = sum(ala_lobuli_centralis == 1, na.rm = TRUE),
  Culmen = sum(culmen == 1, na.rm = TRUE),
  Anterior_Quadrangular = sum(anterior_quadrangular == 1, na.rm = TRUE),
  Declive = sum(declive == 1, na.rm = TRUE),
  Folium = sum(folium == 1, na.rm = TRUE),
  Post_Quadrangular = sum(post_quadrangular == 1, na.rm = TRUE),
  Superior_Semilunar = sum(superior_semilunar == 1, na.rm = TRUE),
  Inferior_Semilunar = sum(inferior_semilunar == 1, na.rm = TRUE),
  Biventral_Lobule = sum(biventral_lobule == 1, na.rm = TRUE),
  Tuber = sum(tuber == 1, na.rm = TRUE),
  Pyramis = sum(pyramis == 1, na.rm = TRUE),
  Uvula = sum(uvula == 1, na.rm = TRUE),
  Tonsil = sum(tonsil == 1, na.rm = TRUE),
  Nodulus = sum(nodulus == 1, na.rm = TRUE),
  Flocculus = sum(flocculus == 1, na.rm = TRUE),
  Vermis = sum(vermis == 1, na.rm = TRUE),
  Cerebellar_Nuclei = sum(cerebellar_nuclei == 1, na.rm = TRUE),
)

# Reshape and log-transform
melted_data <- counts_and_proportions %>%
  pivot_longer(cols = everything(), names_to = "Region", values_to = "Count") %>%
  mutate(Log_Count = log10(Count + 1))

# Split into two halves for display
half <- ceiling(nrow(melted_data) / 2)
left <- melted_data[1:half, ]
right <- melted_data[(half + 1):nrow(melted_data), ]

# Assign tile positions
left$x <- 1
right$x <- 2
left$y <- rev(seq_len(nrow(left)))
right$y <- rev(seq_len(nrow(right)))
plot_data <- bind_rows(left, right)

# Plot heatmap
g <- ggplot(plot_data, aes(x = x, y = y, fill = Log_Count)) +
  geom_tile(width = 1, height = 1, color = "white") +
  geom_text(data = left, aes(label = Region, x = 0.45), hjust = 1, size = 3.2) +
  geom_text(data = right, aes(label = Region, x = 2.55), hjust = 0, size = 3.2) +
  scale_fill_gradientn(
    colors = c("#f2f2f2", "#ffce00"),
    name = "Log Count"
  ) +
  coord_fixed(ratio = 1, clip = "off") +
  xlim(0.3, 2.7) +
  scale_x_continuous(expand = c(0, 0)) +
  scale_y_continuous(expand = c(0, 0)) +
  theme_minimal() +
  labs(x = "", y = "", title = "") +
  theme(
    panel.grid = element_blank(),
    axis.ticks = element_blank(),
    axis.text = element_blank(),
    plot.margin = margin(10, 50, 10, 50),
    legend.position = "bottom",
    legend.key.width = unit(2, "cm"),
    legend.key.height = unit(0.4, "cm")
  )

g

# ---- ........ Meta-topology 4 ----
# Summarise the binary variables
counts_and_proportions <- data %>% filter(meta_topology ==4) %>% summarise(
  Frontal_Pole = sum(frontal_pole == 1, na.rm = TRUE),
  F1 = sum(F1total == 1, na.rm = TRUE),
  F2 = sum(F2total == 1, na.rm = TRUE),
  F3 = sum(F3total == 1, na.rm = TRUE),
  Orbital_Gyrus = sum(orbital_gyrus == 1, na.rm = TRUE),
  Anterior_Orbital = sum(ORBant == 1, na.rm = TRUE),
  Posterior_Orbital = sum(ORBpost == 1, na.rm = TRUE),
  Medial_Orbital = sum(ORBmed == 1, na.rm = TRUE),
  Lateral_Orbital = sum(ORBlat == 1, na.rm = TRUE),
  Rectus = sum(rectus == 1, na.rm = TRUE),
  Rostral = sum(rostral == 1, na.rm = TRUE),
  Subcallosal = sum(subcallosal == 1, na.rm = TRUE),
  Precentral = sum(precentral == 1, na.rm = TRUE),
  Postcentral = sum(postcentral == 1, na.rm = TRUE),
  Paracentral = sum(paracentral == 1, na.rm = TRUE),
  Subcentral = sum(subcentral == 1, na.rm = TRUE),
  Superior_Parietal = sum(SPL == 1, na.rm = TRUE),
  Supramarginal = sum(SMG == 1, na.rm = TRUE),
  Angular = sum(ANG == 1, na.rm = TRUE),
  Precuneus = sum(precuneus == 1, na.rm = TRUE),
  Temporal_Pole = sum(temporal_pole == 1, na.rm = TRUE),
  T1 = sum(T1total == 1, na.rm = TRUE),
  T2 = sum(T2total == 1, na.rm = TRUE),
  T3 = sum(T3total == 1, na.rm = TRUE),
  Planum_Polare = sum(planum_polare == 1, na.rm = TRUE),
  Planum_Temporale = sum(planum_temporale == 1, na.rm = TRUE),
  Fusiform = sum(fusiform == 1, na.rm = TRUE),
  Short_Insular = sum(INSshort == 1, na.rm = TRUE),
  Long_Insular = sum(INSlong == 1, na.rm = TRUE),
  O1 = sum(O1 == 1, na.rm = TRUE),
  O2 = sum(O2 == 1, na.rm = TRUE),
  O3 = sum(O3 == 1, na.rm = TRUE),
  Occipital_Pole = sum(occipital_pole == 1, na.rm = TRUE),
  Cuneus = sum(cuneus == 1, na.rm = TRUE),
  Lingual = sum(lingual == 1, na.rm = TRUE),
  Cingulate = sum(cingulate == 1, na.rm = TRUE),
  Anterior_Cingulate = sum(CINant == 1, na.rm = TRUE),
  Middle_Cingulate = sum(CINmid == 1, na.rm = TRUE),
  Posterior_Cingulate = sum(CINpost == 1, na.rm = TRUE),
  Parahippocampal = sum(PHG == 1, na.rm = TRUE),
  Hippocampus = sum(Hippocampus == 1, na.rm = TRUE),
  Corpus_Callosum = sum(corpus_callosum == 1, na.rm = TRUE),
  Internal_Capsule = sum(internal_capsule == 1, na.rm = TRUE),
  Caudate = sum(caudate == 1, na.rm = TRUE),
  Putamen = sum(putamen == 1, na.rm = TRUE),
  Globus_Pallidus = sum(globus_pallidus == 1, na.rm = TRUE),
  Hypothalamus = sum(hypothalamus == 1, na.rm = TRUE),
  Thalamus = sum(thalamus == 1, na.rm = TRUE),
  Amygdala = sum(amygdala == 1, na.rm = TRUE),
  Mesencephalon = sum(mesencephalon == 1, na.rm = TRUE),
  Pons = sum(pons == 1, na.rm = TRUE),
  Medulla_Oblongata = sum(medulla_oblongata == 1, na.rm = TRUE),
  Cerebellar_Peduncles = sum(cerebellar_peduncles == 1, na.rm = TRUE),
  Cerebellar_Hemisphere = sum(cerebellar_hemisphere == 1, na.rm = TRUE),
  Central_Lobule = sum(central_lobule == 1, na.rm = TRUE),
  Ala_Lobuli_Centralis = sum(ala_lobuli_centralis == 1, na.rm = TRUE),
  Culmen = sum(culmen == 1, na.rm = TRUE),
  Anterior_Quadrangular = sum(anterior_quadrangular == 1, na.rm = TRUE),
  Declive = sum(declive == 1, na.rm = TRUE),
  Folium = sum(folium == 1, na.rm = TRUE),
  Post_Quadrangular = sum(post_quadrangular == 1, na.rm = TRUE),
  Superior_Semilunar = sum(superior_semilunar == 1, na.rm = TRUE),
  Inferior_Semilunar = sum(inferior_semilunar == 1, na.rm = TRUE),
  Biventral_Lobule = sum(biventral_lobule == 1, na.rm = TRUE),
  Tuber = sum(tuber == 1, na.rm = TRUE),
  Pyramis = sum(pyramis == 1, na.rm = TRUE),
  Uvula = sum(uvula == 1, na.rm = TRUE),
  Tonsil = sum(tonsil == 1, na.rm = TRUE),
  Nodulus = sum(nodulus == 1, na.rm = TRUE),
  Flocculus = sum(flocculus == 1, na.rm = TRUE),
  Vermis = sum(vermis == 1, na.rm = TRUE),
  Cerebellar_Nuclei = sum(cerebellar_nuclei == 1, na.rm = TRUE),
)

# Reshape and log-transform
melted_data <- counts_and_proportions %>%
  pivot_longer(cols = everything(), names_to = "Region", values_to = "Count") %>%
  mutate(Log_Count = log10(Count + 1))

# Split into two halves for display
half <- ceiling(nrow(melted_data) / 2)
left <- melted_data[1:half, ]
right <- melted_data[(half + 1):nrow(melted_data), ]

# Assign tile positions
left$x <- 1
right$x <- 2
left$y <- rev(seq_len(nrow(left)))
right$y <- rev(seq_len(nrow(right)))
plot_data <- bind_rows(left, right)

# Plot heatmap
g <- ggplot(plot_data, aes(x = x, y = y, fill = Log_Count)) +
  geom_tile(width = 1, height = 1, color = "white") +
  geom_text(data = left, aes(label = Region, x = 0.45), hjust = 1, size = 3.2) +
  geom_text(data = right, aes(label = Region, x = 2.55), hjust = 0, size = 3.2) +
  scale_fill_gradientn(
    colors = c("#f2f2f2", "#ffce00"),
    name = "Log Count"
  ) +
  coord_fixed(ratio = 1, clip = "off") +
  xlim(0.3, 2.7) +
  scale_x_continuous(expand = c(0, 0)) +
  scale_y_continuous(expand = c(0, 0)) +
  theme_minimal() +
  labs(x = "", y = "", title = "") +
  theme(
    panel.grid = element_blank(),
    axis.ticks = element_blank(),
    axis.text = element_blank(),
    plot.margin = margin(10, 50, 10, 50),
    legend.position = "bottom",
    legend.key.width = unit(2, "cm"),
    legend.key.height = unit(0.4, "cm")
  )

g

# ---- ........ Meta-topology 5 ----
# Summarise the binary variables
counts_and_proportions <- data %>% filter(meta_topology ==5) %>% summarise(
  Frontal_Pole = sum(frontal_pole == 1, na.rm = TRUE),
  F1 = sum(F1total == 1, na.rm = TRUE),
  F2 = sum(F2total == 1, na.rm = TRUE),
  F3 = sum(F3total == 1, na.rm = TRUE),
  Orbital_Gyrus = sum(orbital_gyrus == 1, na.rm = TRUE),
  Anterior_Orbital = sum(ORBant == 1, na.rm = TRUE),
  Posterior_Orbital = sum(ORBpost == 1, na.rm = TRUE),
  Medial_Orbital = sum(ORBmed == 1, na.rm = TRUE),
  Lateral_Orbital = sum(ORBlat == 1, na.rm = TRUE),
  Rectus = sum(rectus == 1, na.rm = TRUE),
  Rostral = sum(rostral == 1, na.rm = TRUE),
  Subcallosal = sum(subcallosal == 1, na.rm = TRUE),
  Precentral = sum(precentral == 1, na.rm = TRUE),
  Postcentral = sum(postcentral == 1, na.rm = TRUE),
  Paracentral = sum(paracentral == 1, na.rm = TRUE),
  Subcentral = sum(subcentral == 1, na.rm = TRUE),
  Superior_Parietal = sum(SPL == 1, na.rm = TRUE),
  Supramarginal = sum(SMG == 1, na.rm = TRUE),
  Angular = sum(ANG == 1, na.rm = TRUE),
  Precuneus = sum(precuneus == 1, na.rm = TRUE),
  Temporal_Pole = sum(temporal_pole == 1, na.rm = TRUE),
  T1 = sum(T1total == 1, na.rm = TRUE),
  T2 = sum(T2total == 1, na.rm = TRUE),
  T3 = sum(T3total == 1, na.rm = TRUE),
  Planum_Polare = sum(planum_polare == 1, na.rm = TRUE),
  Planum_Temporale = sum(planum_temporale == 1, na.rm = TRUE),
  Fusiform = sum(fusiform == 1, na.rm = TRUE),
  Short_Insular = sum(INSshort == 1, na.rm = TRUE),
  Long_Insular = sum(INSlong == 1, na.rm = TRUE),
  O1 = sum(O1 == 1, na.rm = TRUE),
  O2 = sum(O2 == 1, na.rm = TRUE),
  O3 = sum(O3 == 1, na.rm = TRUE),
  Occipital_Pole = sum(occipital_pole == 1, na.rm = TRUE),
  Cuneus = sum(cuneus == 1, na.rm = TRUE),
  Lingual = sum(lingual == 1, na.rm = TRUE),
  Cingulate = sum(cingulate == 1, na.rm = TRUE),
  Anterior_Cingulate = sum(CINant == 1, na.rm = TRUE),
  Middle_Cingulate = sum(CINmid == 1, na.rm = TRUE),
  Posterior_Cingulate = sum(CINpost == 1, na.rm = TRUE),
  Parahippocampal = sum(PHG == 1, na.rm = TRUE),
  Hippocampus = sum(Hippocampus == 1, na.rm = TRUE),
  Corpus_Callosum = sum(corpus_callosum == 1, na.rm = TRUE),
  Internal_Capsule = sum(internal_capsule == 1, na.rm = TRUE),
  Caudate = sum(caudate == 1, na.rm = TRUE),
  Putamen = sum(putamen == 1, na.rm = TRUE),
  Globus_Pallidus = sum(globus_pallidus == 1, na.rm = TRUE),
  Hypothalamus = sum(hypothalamus == 1, na.rm = TRUE),
  Thalamus = sum(thalamus == 1, na.rm = TRUE),
  Amygdala = sum(amygdala == 1, na.rm = TRUE),
  Mesencephalon = sum(mesencephalon == 1, na.rm = TRUE),
  Pons = sum(pons == 1, na.rm = TRUE),
  Medulla_Oblongata = sum(medulla_oblongata == 1, na.rm = TRUE),
  Cerebellar_Peduncles = sum(cerebellar_peduncles == 1, na.rm = TRUE),
  Cerebellar_Hemisphere = sum(cerebellar_hemisphere == 1, na.rm = TRUE),
  Central_Lobule = sum(central_lobule == 1, na.rm = TRUE),
  Ala_Lobuli_Centralis = sum(ala_lobuli_centralis == 1, na.rm = TRUE),
  Culmen = sum(culmen == 1, na.rm = TRUE),
  Anterior_Quadrangular = sum(anterior_quadrangular == 1, na.rm = TRUE),
  Declive = sum(declive == 1, na.rm = TRUE),
  Folium = sum(folium == 1, na.rm = TRUE),
  Post_Quadrangular = sum(post_quadrangular == 1, na.rm = TRUE),
  Superior_Semilunar = sum(superior_semilunar == 1, na.rm = TRUE),
  Inferior_Semilunar = sum(inferior_semilunar == 1, na.rm = TRUE),
  Biventral_Lobule = sum(biventral_lobule == 1, na.rm = TRUE),
  Tuber = sum(tuber == 1, na.rm = TRUE),
  Pyramis = sum(pyramis == 1, na.rm = TRUE),
  Uvula = sum(uvula == 1, na.rm = TRUE),
  Tonsil = sum(tonsil == 1, na.rm = TRUE),
  Nodulus = sum(nodulus == 1, na.rm = TRUE),
  Flocculus = sum(flocculus == 1, na.rm = TRUE),
  Vermis = sum(vermis == 1, na.rm = TRUE),
  Cerebellar_Nuclei = sum(cerebellar_nuclei == 1, na.rm = TRUE),
)

# Reshape and log-transform
melted_data <- counts_and_proportions %>%
  pivot_longer(cols = everything(), names_to = "Region", values_to = "Count") %>%
  mutate(Log_Count = log10(Count + 1))

# Split into two halves for display
half <- ceiling(nrow(melted_data) / 2)
left <- melted_data[1:half, ]
right <- melted_data[(half + 1):nrow(melted_data), ]

# Assign tile positions
left$x <- 1
right$x <- 2
left$y <- rev(seq_len(nrow(left)))
right$y <- rev(seq_len(nrow(right)))
plot_data <- bind_rows(left, right)

# Plot heatmap
g <- ggplot(plot_data, aes(x = x, y = y, fill = Log_Count)) +
  geom_tile(width = 1, height = 1, color = "white") +
  geom_text(data = left, aes(label = Region, x = 0.45), hjust = 1, size = 3.2) +
  geom_text(data = right, aes(label = Region, x = 2.55), hjust = 0, size = 3.2) +
  scale_fill_gradientn(
    colors = c("#f2f2f2", "#ffce00"),
    name = "Log Count"
  ) +
  coord_fixed(ratio = 1, clip = "off") +
  xlim(0.3, 2.7) +
  scale_x_continuous(expand = c(0, 0)) +
  scale_y_continuous(expand = c(0, 0)) +
  theme_minimal() +
  labs(x = "", y = "", title = "") +
  theme(
    panel.grid = element_blank(),
    axis.ticks = element_blank(),
    axis.text = element_blank(),
    plot.margin = margin(10, 50, 10, 50),
    legend.position = "bottom",
    legend.key.width = unit(2, "cm"),
    legend.key.height = unit(0.4, "cm")
  )

g

# ---- ........ Meta-topology 6 ----
# Summarise the binary variables
counts_and_proportions <- data %>% filter(meta_topology ==6) %>% summarise(
  Frontal_Pole = sum(frontal_pole == 1, na.rm = TRUE),
  F1 = sum(F1total == 1, na.rm = TRUE),
  F2 = sum(F2total == 1, na.rm = TRUE),
  F3 = sum(F3total == 1, na.rm = TRUE),
  Orbital_Gyrus = sum(orbital_gyrus == 1, na.rm = TRUE),
  Anterior_Orbital = sum(ORBant == 1, na.rm = TRUE),
  Posterior_Orbital = sum(ORBpost == 1, na.rm = TRUE),
  Medial_Orbital = sum(ORBmed == 1, na.rm = TRUE),
  Lateral_Orbital = sum(ORBlat == 1, na.rm = TRUE),
  Rectus = sum(rectus == 1, na.rm = TRUE),
  Rostral = sum(rostral == 1, na.rm = TRUE),
  Subcallosal = sum(subcallosal == 1, na.rm = TRUE),
  Precentral = sum(precentral == 1, na.rm = TRUE),
  Postcentral = sum(postcentral == 1, na.rm = TRUE),
  Paracentral = sum(paracentral == 1, na.rm = TRUE),
  Subcentral = sum(subcentral == 1, na.rm = TRUE),
  Superior_Parietal = sum(SPL == 1, na.rm = TRUE),
  Supramarginal = sum(SMG == 1, na.rm = TRUE),
  Angular = sum(ANG == 1, na.rm = TRUE),
  Precuneus = sum(precuneus == 1, na.rm = TRUE),
  Temporal_Pole = sum(temporal_pole == 1, na.rm = TRUE),
  T1 = sum(T1total == 1, na.rm = TRUE),
  T2 = sum(T2total == 1, na.rm = TRUE),
  T3 = sum(T3total == 1, na.rm = TRUE),
  Planum_Polare = sum(planum_polare == 1, na.rm = TRUE),
  Planum_Temporale = sum(planum_temporale == 1, na.rm = TRUE),
  Fusiform = sum(fusiform == 1, na.rm = TRUE),
  Short_Insular = sum(INSshort == 1, na.rm = TRUE),
  Long_Insular = sum(INSlong == 1, na.rm = TRUE),
  O1 = sum(O1 == 1, na.rm = TRUE),
  O2 = sum(O2 == 1, na.rm = TRUE),
  O3 = sum(O3 == 1, na.rm = TRUE),
  Occipital_Pole = sum(occipital_pole == 1, na.rm = TRUE),
  Cuneus = sum(cuneus == 1, na.rm = TRUE),
  Lingual = sum(lingual == 1, na.rm = TRUE),
  Cingulate = sum(cingulate == 1, na.rm = TRUE),
  Anterior_Cingulate = sum(CINant == 1, na.rm = TRUE),
  Middle_Cingulate = sum(CINmid == 1, na.rm = TRUE),
  Posterior_Cingulate = sum(CINpost == 1, na.rm = TRUE),
  Parahippocampal = sum(PHG == 1, na.rm = TRUE),
  Hippocampus = sum(Hippocampus == 1, na.rm = TRUE),
  Corpus_Callosum = sum(corpus_callosum == 1, na.rm = TRUE),
  Internal_Capsule = sum(internal_capsule == 1, na.rm = TRUE),
  Caudate = sum(caudate == 1, na.rm = TRUE),
  Putamen = sum(putamen == 1, na.rm = TRUE),
  Globus_Pallidus = sum(globus_pallidus == 1, na.rm = TRUE),
  Hypothalamus = sum(hypothalamus == 1, na.rm = TRUE),
  Thalamus = sum(thalamus == 1, na.rm = TRUE),
  Amygdala = sum(amygdala == 1, na.rm = TRUE),
  Mesencephalon = sum(mesencephalon == 1, na.rm = TRUE),
  Pons = sum(pons == 1, na.rm = TRUE),
  Medulla_Oblongata = sum(medulla_oblongata == 1, na.rm = TRUE),
  Cerebellar_Peduncles = sum(cerebellar_peduncles == 1, na.rm = TRUE),
  Cerebellar_Hemisphere = sum(cerebellar_hemisphere == 1, na.rm = TRUE),
  Central_Lobule = sum(central_lobule == 1, na.rm = TRUE),
  Ala_Lobuli_Centralis = sum(ala_lobuli_centralis == 1, na.rm = TRUE),
  Culmen = sum(culmen == 1, na.rm = TRUE),
  Anterior_Quadrangular = sum(anterior_quadrangular == 1, na.rm = TRUE),
  Declive = sum(declive == 1, na.rm = TRUE),
  Folium = sum(folium == 1, na.rm = TRUE),
  Post_Quadrangular = sum(post_quadrangular == 1, na.rm = TRUE),
  Superior_Semilunar = sum(superior_semilunar == 1, na.rm = TRUE),
  Inferior_Semilunar = sum(inferior_semilunar == 1, na.rm = TRUE),
  Biventral_Lobule = sum(biventral_lobule == 1, na.rm = TRUE),
  Tuber = sum(tuber == 1, na.rm = TRUE),
  Pyramis = sum(pyramis == 1, na.rm = TRUE),
  Uvula = sum(uvula == 1, na.rm = TRUE),
  Tonsil = sum(tonsil == 1, na.rm = TRUE),
  Nodulus = sum(nodulus == 1, na.rm = TRUE),
  Flocculus = sum(flocculus == 1, na.rm = TRUE),
  Vermis = sum(vermis == 1, na.rm = TRUE),
  Cerebellar_Nuclei = sum(cerebellar_nuclei == 1, na.rm = TRUE),
)

# Reshape and log-transform
melted_data <- counts_and_proportions %>%
  pivot_longer(cols = everything(), names_to = "Region", values_to = "Count") %>%
  mutate(Log_Count = log10(Count + 1))

# Split into two halves for display
half <- ceiling(nrow(melted_data) / 2)
left <- melted_data[1:half, ]
right <- melted_data[(half + 1):nrow(melted_data), ]

# Assign tile positions
left$x <- 1
right$x <- 2
left$y <- rev(seq_len(nrow(left)))
right$y <- rev(seq_len(nrow(right)))
plot_data <- bind_rows(left, right)

# Plot heatmap
g <- ggplot(plot_data, aes(x = x, y = y, fill = Log_Count)) +
  geom_tile(width = 1, height = 1, color = "white") +
  geom_text(data = left, aes(label = Region, x = 0.45), hjust = 1, size = 3.2) +
  geom_text(data = right, aes(label = Region, x = 2.55), hjust = 0, size = 3.2) +
  scale_fill_gradientn(
    colors = c("#f2f2f2", "#ffce00"),
    name = "Log Count"
  ) +
  coord_fixed(ratio = 1, clip = "off") +
  xlim(0.3, 2.7) +
  scale_x_continuous(expand = c(0, 0)) +
  scale_y_continuous(expand = c(0, 0)) +
  theme_minimal() +
  labs(x = "", y = "", title = "") +
  theme(
    panel.grid = element_blank(),
    axis.ticks = element_blank(),
    axis.text = element_blank(),
    plot.margin = margin(10, 50, 10, 50),
    legend.position = "bottom",
    legend.key.width = unit(2, "cm"),
    legend.key.height = unit(0.4, "cm")
  )

g


# ---- ... Arterial ----
# ARTERIES
column_names <- c("carotid", "MHT", "ILT", "ophthalmic", "SHA", "PCoA", "premamillary", "AchA", "MLSA", "ACoA", "RAH", "callosomarginal", "orbitofrontal", "ACA_frontopolar", "IFA", "ACA_paracentral", "parietal", "callosal", "M2", "M3", "LLSA", "MCA_ant_temporal", "M4_orbitofrontal", "M4_prefrontal", "M4_precentral", "M4_central", "M4_ant_parietal", "M4_post_parietal", "M4_angular", "M4_temporooccipital", "M4_post_temporal", "M4_med_temporal", "M4_ant_temporal", "M4_temporopolar", "TPA", "TGA", "PCA_peduncular", "MPChA", "LPChA", "PCA_ant_temporal", "PCA_post_temporal", "calcarine", "parietooccipital", "AITA", "MITA", "PITA", "splenial", "VA", "PICA", "BA", "AICA", "SCA")
full_names <- c("Carotid", "MHT", "ILT", "Ophthalmic", "SHA", "PCoA", "Premamillary", "AchA", "MLSA", "ACoA", "RAH", "Callosomarginal", "Orbitofrontal", "Frontopolar", "Internal_Frontal", "Paracentral", "Parietal", "Callosal", "M2", "M3", "LLSA", "Anterior_Temporal", "Orbito-frontal", "Prefrontal", "Precentral", "Central", "Anterior_Parietal", "Posterior_Parietal", "Angular", "Temporooccipital", "Posterior_Temporal", "Middle_Temporal", "Anterior_temporal", "Temporopolar", "TPA", "TGA", "Peduncular", "MPChA", "LPChA", "Ant_Temporal", "Post_Temporal", "Calcarine", "Parietooccipital", "AITA", "MITA", "PITA", "Splenial", "VA", "PICA", "BA", "AICA", "SCA")

total_patients <- 416

# ---- ........ Meta-topology 1 ----
# Calculate log-percentage
counts_and_proportions <- data %>% filter(meta_topology == 1) %>%
  summarise(across(all_of(column_names), ~ log10(sum(. == 1, na.rm = TRUE) / total_patients * 100 + 1)))

# Convert to long format and label
long_data <- pivot_longer(counts_and_proportions, everything(), names_to = "Region", values_to = "Log_Percentage")
long_data$Region <- factor(long_data$Region, levels = column_names, labels = full_names)

# Split into left and right columns
half <- ceiling(nrow(long_data) / 2)
left <- long_data[1:half, ]
right <- long_data[(half + 1):nrow(long_data), ]

# Assign coordinates
left$x <- 1
right$x <- 2
left$y <- rev(seq_len(nrow(left)))
right$y <- rev(seq_len(nrow(right)))

# Combine
plot_data <- bind_rows(left, right)

# Plot
g <- ggplot(plot_data, aes(x = x, y = y, fill = Log_Percentage)) +
  geom_tile(width = 1, height = 1) +
  # LEFT labels
  geom_text(data = left, aes(label = Region, x = 0.45), hjust = 1, size = 3.2) +
  # RIGHT labels
  geom_text(data = right, aes(label = Region, x = 2.55), hjust = 0, size = 3.2) +
  scale_fill_gradientn(
    colors = c("#fef6f2", "#cf1619"),
    name = "Log Count"
  ) +
  scale_x_continuous(expand = c(0, 0)) +
  scale_y_continuous(expand = c(0, 0)) +
  coord_fixed(ratio = 1, clip = "off") +  
  xlim(0.3, 2.7) +  
  
  theme_minimal() +
  labs(x = "", y = "", title = "") +
  theme(
    panel.grid = element_blank(),
    axis.ticks = element_blank(),
    axis.text = element_blank(),
    plot.margin = margin(10, 50, 10, 50),
    legend.position = "bottom",
    legend.key.width = unit(2, "cm"),
    legend.key.height = unit(0.4, "cm")
  )
g

# ---- ........ Meta-topology 2 ----
# Calculate log-percentage
counts_and_proportions <- data %>% filter(meta_topology == 2) %>%
  summarise(across(all_of(column_names), ~ log10(sum(. == 1, na.rm = TRUE) / total_patients * 100 + 1)))

# Convert to long format and label
long_data <- pivot_longer(counts_and_proportions, everything(), names_to = "Region", values_to = "Log_Percentage")
long_data$Region <- factor(long_data$Region, levels = column_names, labels = full_names)

# Split into left and right columns
half <- ceiling(nrow(long_data) / 2)
left <- long_data[1:half, ]
right <- long_data[(half + 1):nrow(long_data), ]

# Assign coordinates
left$x <- 1
right$x <- 2
left$y <- rev(seq_len(nrow(left)))
right$y <- rev(seq_len(nrow(right)))

# Combine
plot_data <- bind_rows(left, right)

# Plot
g <- ggplot(plot_data, aes(x = x, y = y, fill = Log_Percentage)) +
  geom_tile(width = 1, height = 1) +
  # LEFT labels
  geom_text(data = left, aes(label = Region, x = 0.45), hjust = 1, size = 3.2) +
  # RIGHT labels
  geom_text(data = right, aes(label = Region, x = 2.55), hjust = 0, size = 3.2) +
  scale_fill_gradientn(
    colors = c("#fef6f2", "#cf1619"),
    name = "Log Count"
  ) +
  scale_x_continuous(expand = c(0, 0)) +
  scale_y_continuous(expand = c(0, 0)) +
  coord_fixed(ratio = 1, clip = "off") +  
  xlim(0.3, 2.7) +  
  
  theme_minimal() +
  labs(x = "", y = "", title = "") +
  theme(
    panel.grid = element_blank(),
    axis.ticks = element_blank(),
    axis.text = element_blank(),
    plot.margin = margin(10, 50, 10, 50),
    legend.position = "bottom",
    legend.key.width = unit(2, "cm"),
    legend.key.height = unit(0.4, "cm")
  )
g

# ---- ........ Meta-topology 3 ----
# Calculate log-percentage
counts_and_proportions <- data %>% filter(meta_topology == 3) %>%
  summarise(across(all_of(column_names), ~ log10(sum(. == 1, na.rm = TRUE) / total_patients * 100 + 1)))

# Convert to long format and label
long_data <- pivot_longer(counts_and_proportions, everything(), names_to = "Region", values_to = "Log_Percentage")
long_data$Region <- factor(long_data$Region, levels = column_names, labels = full_names)

# Split into left and right columns
half <- ceiling(nrow(long_data) / 2)
left <- long_data[1:half, ]
right <- long_data[(half + 1):nrow(long_data), ]

# Assign coordinates
left$x <- 1
right$x <- 2
left$y <- rev(seq_len(nrow(left)))
right$y <- rev(seq_len(nrow(right)))

# Combine
plot_data <- bind_rows(left, right)

# Plot
g <- ggplot(plot_data, aes(x = x, y = y, fill = Log_Percentage)) +
  geom_tile(width = 1, height = 1) +
  # LEFT labels
  geom_text(data = left, aes(label = Region, x = 0.45), hjust = 1, size = 3.2) +
  # RIGHT labels
  geom_text(data = right, aes(label = Region, x = 2.55), hjust = 0, size = 3.2) +
  scale_fill_gradientn(
    colors = c("#fef6f2", "#cf1619"),
    name = "Log Count"
  ) +
  scale_x_continuous(expand = c(0, 0)) +
  scale_y_continuous(expand = c(0, 0)) +
  coord_fixed(ratio = 1, clip = "off") +  
  xlim(0.3, 2.7) +  
  
  theme_minimal() +
  labs(x = "", y = "", title = "") +
  theme(
    panel.grid = element_blank(),
    axis.ticks = element_blank(),
    axis.text = element_blank(),
    plot.margin = margin(10, 50, 10, 50),
    legend.position = "bottom",
    legend.key.width = unit(2, "cm"),
    legend.key.height = unit(0.4, "cm")
  )
g

# ---- ........ Meta-topology 4 ----
# Calculate log-percentage
counts_and_proportions <- data %>% filter(meta_topology == 4) %>%
  summarise(across(all_of(column_names), ~ log10(sum(. == 1, na.rm = TRUE) / total_patients * 100 + 1)))

# Convert to long format and label
long_data <- pivot_longer(counts_and_proportions, everything(), names_to = "Region", values_to = "Log_Percentage")
long_data$Region <- factor(long_data$Region, levels = column_names, labels = full_names)

# Split into left and right columns
half <- ceiling(nrow(long_data) / 2)
left <- long_data[1:half, ]
right <- long_data[(half + 1):nrow(long_data), ]

# Assign coordinates
left$x <- 1
right$x <- 2
left$y <- rev(seq_len(nrow(left)))
right$y <- rev(seq_len(nrow(right)))

# Combine
plot_data <- bind_rows(left, right)

# Plot
g <- ggplot(plot_data, aes(x = x, y = y, fill = Log_Percentage)) +
  geom_tile(width = 1, height = 1) +
  # LEFT labels
  geom_text(data = left, aes(label = Region, x = 0.45), hjust = 1, size = 3.2) +
  # RIGHT labels
  geom_text(data = right, aes(label = Region, x = 2.55), hjust = 0, size = 3.2) +
  scale_fill_gradientn(
    colors = c("#fef6f2", "#cf1619"),
    name = "Log Count"
  ) +
  scale_x_continuous(expand = c(0, 0)) +
  scale_y_continuous(expand = c(0, 0)) +
  coord_fixed(ratio = 1, clip = "off") +  
  xlim(0.3, 2.7) +  
  
  theme_minimal() +
  labs(x = "", y = "", title = "") +
  theme(
    panel.grid = element_blank(),
    axis.ticks = element_blank(),
    axis.text = element_blank(),
    plot.margin = margin(10, 50, 10, 50),
    legend.position = "bottom",
    legend.key.width = unit(2, "cm"),
    legend.key.height = unit(0.4, "cm")
  )
g

# ---- ........ Meta-topology 5 ----
# Calculate log-percentage
counts_and_proportions <- data %>% filter(meta_topology == 5) %>%
  summarise(across(all_of(column_names), ~ log10(sum(. == 1, na.rm = TRUE) / total_patients * 100 + 1)))

# Convert to long format and label
long_data <- pivot_longer(counts_and_proportions, everything(), names_to = "Region", values_to = "Log_Percentage")
long_data$Region <- factor(long_data$Region, levels = column_names, labels = full_names)

# Split into left and right columns
half <- ceiling(nrow(long_data) / 2)
left <- long_data[1:half, ]
right <- long_data[(half + 1):nrow(long_data), ]

# Assign coordinates
left$x <- 1
right$x <- 2
left$y <- rev(seq_len(nrow(left)))
right$y <- rev(seq_len(nrow(right)))

# Combine
plot_data <- bind_rows(left, right)

# Plot
g <- ggplot(plot_data, aes(x = x, y = y, fill = Log_Percentage)) +
  geom_tile(width = 1, height = 1) +
  # LEFT labels
  geom_text(data = left, aes(label = Region, x = 0.45), hjust = 1, size = 3.2) +
  # RIGHT labels
  geom_text(data = right, aes(label = Region, x = 2.55), hjust = 0, size = 3.2) +
  scale_fill_gradientn(
    colors = c("#fef6f2", "#cf1619"),
    name = "Log Count"
  ) +
  scale_x_continuous(expand = c(0, 0)) +
  scale_y_continuous(expand = c(0, 0)) +
  coord_fixed(ratio = 1, clip = "off") +  
  xlim(0.3, 2.7) +  
  
  theme_minimal() +
  labs(x = "", y = "", title = "") +
  theme(
    panel.grid = element_blank(),
    axis.ticks = element_blank(),
    axis.text = element_blank(),
    plot.margin = margin(10, 50, 10, 50),
    legend.position = "bottom",
    legend.key.width = unit(2, "cm"),
    legend.key.height = unit(0.4, "cm")
  )
g

# ---- ........ Meta-topology 6 ----
# Calculate log-percentage
counts_and_proportions <- data %>% filter(meta_topology == 6) %>%
  summarise(across(all_of(column_names), ~ log10(sum(. == 1, na.rm = TRUE) / total_patients * 100 + 1)))

# Convert to long format and label
long_data <- pivot_longer(counts_and_proportions, everything(), names_to = "Region", values_to = "Log_Percentage")
long_data$Region <- factor(long_data$Region, levels = column_names, labels = full_names)

# Split into left and right columns
half <- ceiling(nrow(long_data) / 2)
left <- long_data[1:half, ]
right <- long_data[(half + 1):nrow(long_data), ]

# Assign coordinates
left$x <- 1
right$x <- 2
left$y <- rev(seq_len(nrow(left)))
right$y <- rev(seq_len(nrow(right)))

# Combine
plot_data <- bind_rows(left, right)

# Plot
g <- ggplot(plot_data, aes(x = x, y = y, fill = Log_Percentage)) +
  geom_tile(width = 1, height = 1) +
  # LEFT labels
  geom_text(data = left, aes(label = Region, x = 0.45), hjust = 1, size = 3.2) +
  # RIGHT labels
  geom_text(data = right, aes(label = Region, x = 2.55), hjust = 0, size = 3.2) +
  scale_fill_gradientn(
    colors = c("#fef6f2", "#cf1619"),
    name = "Log Count"
  ) +
  scale_x_continuous(expand = c(0, 0)) +
  scale_y_continuous(expand = c(0, 0)) +
  coord_fixed(ratio = 1, clip = "off") +  
  xlim(0.3, 2.7) +  
  
  theme_minimal() +
  labs(x = "", y = "", title = "") +
  theme(
    panel.grid = element_blank(),
    axis.ticks = element_blank(),
    axis.text = element_blank(),
    plot.margin = margin(10, 50, 10, 50),
    legend.position = "bottom",
    legend.key.width = unit(2, "cm"),
    legend.key.height = unit(0.4, "cm")
  )
g

# ---- ... Venous ----
# Define the column names and full labels
column_names <- c("SSS", "ISS", "StrS", "torcula", "TS", "MTS", "LTS", "SS", "CS", "SPS", "IPS", "SpPS", "OS", "v_frontopolar", "ant_frontal", "mid_frontal", "post_frontal", "v_precentral", "central", "v_postcentral", "ant_parietal", "post_parietal", "occipital", "trolard", "anteromedial_frontal", "centromedial_frontal",  "posteromedial_front", "v_paracentral", "anteromedial_parietal", "posteromedial_parietal", "post_calcarine", "SMCV", "frontosylvian", "parietosylvian", "temporosylvian", "ant_temporal", "mid_temporal", "post_temporal", "ant_temporobasal", "mid_temporobasal", "post_temporobasal", "occipital_basal", "labbe", "paraterminal", "post_frontoorbital", "olfactory", "ant_pericallosal", "post_pericallosal", "medial_temporal", "ant_calcarine", "internal_cerebral", "septal", "medial_atrial", "v_caudate", "thalamostriate", "thalamocaudate", "thalamic", "basal", "ant_cerebral", "DMCV", "inf_ventricular", "lat_atrial", "PCV", "SVV", "APMV", "PMVP", "petrosal", "hemispheric", "IVV", "galen")

full_names <- c("Superior Sagittal", "Inferior Sagittal", "Straight", "Torcula", "Transverse", "Medial Tentorial", "Lateral Tentorial", "Sigmoid", "Cavernous", "Superior Petrosal", "Inferior Petrosal", "Sphenoparietal",  "Occipital", "Frontopolar", "Anterior_Frontal", "Middle_Frontal", "Posterior_Frontal", "Precentral",  "Central", "Postcentral", "Anterior_Parietal", "Posterior_Parietal", "Occipital", "Trolard",  "Anteromedial_Frontal", "Centromedial_Frontal", "Posteromedial_Front", "Paracentral",  "Anteromedial_Parietal", "Posteromedial_Parietal", "Posterior_Calcarine", "SMCV", "Frontosylvian",  "Parietosylvian", "Temporosylvian", "Anterior_Temporal", "Middle_Temporal", "Posterior_Temporal",  "Anterior_Temporobasal", "Middle_Temporobasal", "Posterior_Temporobasal", "Occipital_Basal", "Labbé",  "Paraterminal", "Posterior_Frontoorbital", "Olfactory", "Anterior_Pericallosal", "Posterior_Pericallosal",  "Medial_Temporal", "Anterior_Calcarine", "Internal_Cerebral", "Septal", "Medial_Atrial", "Caudate",  "Thalamostriate", "Thalamocaudate", "Thalamic", "Basal", "Anterior_Cerebral", "DMCV", "Inferior_Ventricular", "Lateral_Atrial", "Precentral_Cerebellar", "Superior_Vermian", "Anterior_Pontomesencephalic", "Posterior_Medullary", "Petrosal", "Hemispheric", "Inferior_Vermian", "Galen")

# ---- ........ Meta-topology 1 ----
# Filter and calculate log-percentage
counts_and_proportions <- data %>% filter(meta_topology == 1) %>%
  summarise(across(all_of(column_names), ~ log10(sum(. == 1, na.rm = TRUE) / total_patients * 100 + 1)))

# Long format and label mapping
long_data <- pivot_longer(counts_and_proportions, everything(), names_to = "Region", values_to = "Log_Percentage")
long_data$Region <- factor(long_data$Region, levels = column_names, labels = full_names)

# Split into left and right groups
half <- ceiling(nrow(long_data) / 2)
left <- long_data[1:half, ]
right <- long_data[(half + 1):nrow(long_data), ]

# Assign plot positions
left$x <- 1
right$x <- 2
left$y <- rev(seq_len(nrow(left)))
right$y <- rev(seq_len(nrow(right)))
plot_data <- bind_rows(left, right)

# Plot
g <- ggplot(plot_data, aes(x = x, y = y, fill = Log_Percentage)) +
  geom_tile(width = 1, height = 1) +
  
  # Region labels
  geom_text(data = left, aes(label = Region, x = 0.45), hjust = 1, size = 3.2) +
  geom_text(data = right, aes(label = Region, x = 2.55), hjust = 0, size = 3.2) +
  scale_fill_gradientn(
    colors = c("#dff2fd", "#2b378d"),
    name = "Log Count"
  ) +
  scale_x_continuous(expand = c(0, 0)) +
  scale_y_continuous(expand = c(0, 0)) +
  coord_fixed(ratio = 1, clip = "off") +
  xlim(0.3, 2.7) +
  theme_minimal() +
  labs(x = "", y = "", title = "") +
  theme(
    panel.grid = element_blank(),
    axis.ticks = element_blank(),
    axis.text = element_blank(),
    plot.margin = margin(10, 50, 10, 50),
    legend.position = "bottom",
    legend.key.width = unit(2, "cm"),
    legend.key.height = unit(0.4, "cm")
  )
g

# ---- ........ Meta-topology 2 ----
# Filter and calculate log-percentage
counts_and_proportions <- data %>% filter(meta_topology == 2) %>%
  summarise(across(all_of(column_names), ~ log10(sum(. == 1, na.rm = TRUE) / total_patients * 100 + 1)))

# Long format and label mapping
long_data <- pivot_longer(counts_and_proportions, everything(), names_to = "Region", values_to = "Log_Percentage")
long_data$Region <- factor(long_data$Region, levels = column_names, labels = full_names)

# Split into left and right groups
half <- ceiling(nrow(long_data) / 2)
left <- long_data[1:half, ]
right <- long_data[(half + 1):nrow(long_data), ]

# Assign plot positions
left$x <- 1
right$x <- 2
left$y <- rev(seq_len(nrow(left)))
right$y <- rev(seq_len(nrow(right)))
plot_data <- bind_rows(left, right)

# Plot
g <- ggplot(plot_data, aes(x = x, y = y, fill = Log_Percentage)) +
  geom_tile(width = 1, height = 1) +
  
  # Region labels
  geom_text(data = left, aes(label = Region, x = 0.45), hjust = 1, size = 3.2) +
  geom_text(data = right, aes(label = Region, x = 2.55), hjust = 0, size = 3.2) +
  scale_fill_gradientn(
    colors = c("#dff2fd", "#2b378d"),
    name = "Log Count"
  ) +
  scale_x_continuous(expand = c(0, 0)) +
  scale_y_continuous(expand = c(0, 0)) +
  coord_fixed(ratio = 1, clip = "off") +
  xlim(0.3, 2.7) +
  theme_minimal() +
  labs(x = "", y = "", title = "") +
  theme(
    panel.grid = element_blank(),
    axis.ticks = element_blank(),
    axis.text = element_blank(),
    plot.margin = margin(10, 50, 10, 50),
    legend.position = "bottom",
    legend.key.width = unit(2, "cm"),
    legend.key.height = unit(0.4, "cm")
  )
g

# ---- ........ Meta-topology 3 ----
# Filter and calculate log-percentage
counts_and_proportions <- data %>% filter(meta_topology == 3) %>%
  summarise(across(all_of(column_names), ~ log10(sum(. == 1, na.rm = TRUE) / total_patients * 100 + 1)))

# Long format and label mapping
long_data <- pivot_longer(counts_and_proportions, everything(), names_to = "Region", values_to = "Log_Percentage")
long_data$Region <- factor(long_data$Region, levels = column_names, labels = full_names)

# Split into left and right groups
half <- ceiling(nrow(long_data) / 2)
left <- long_data[1:half, ]
right <- long_data[(half + 1):nrow(long_data), ]

# Assign plot positions
left$x <- 1
right$x <- 2
left$y <- rev(seq_len(nrow(left)))
right$y <- rev(seq_len(nrow(right)))
plot_data <- bind_rows(left, right)

# Plot
g <- ggplot(plot_data, aes(x = x, y = y, fill = Log_Percentage)) +
  geom_tile(width = 1, height = 1) +
  
  # Region labels
  geom_text(data = left, aes(label = Region, x = 0.45), hjust = 1, size = 3.2) +
  geom_text(data = right, aes(label = Region, x = 2.55), hjust = 0, size = 3.2) +
  scale_fill_gradientn(
    colors = c("#dff2fd", "#2b378d"),
    name = "Log Count"
  ) +
  scale_x_continuous(expand = c(0, 0)) +
  scale_y_continuous(expand = c(0, 0)) +
  coord_fixed(ratio = 1, clip = "off") +
  xlim(0.3, 2.7) +
  theme_minimal() +
  labs(x = "", y = "", title = "") +
  theme(
    panel.grid = element_blank(),
    axis.ticks = element_blank(),
    axis.text = element_blank(),
    plot.margin = margin(10, 50, 10, 50),
    legend.position = "bottom",
    legend.key.width = unit(2, "cm"),
    legend.key.height = unit(0.4, "cm")
  )
g

# ---- ........ Meta-topology 4 ----
# Filter and calculate log-percentage
counts_and_proportions <- data %>% filter(meta_topology == 4) %>%
  summarise(across(all_of(column_names), ~ log10(sum(. == 1, na.rm = TRUE) / total_patients * 100 + 1)))

# Long format and label mapping
long_data <- pivot_longer(counts_and_proportions, everything(), names_to = "Region", values_to = "Log_Percentage")
long_data$Region <- factor(long_data$Region, levels = column_names, labels = full_names)

# Split into left and right groups
half <- ceiling(nrow(long_data) / 2)
left <- long_data[1:half, ]
right <- long_data[(half + 1):nrow(long_data), ]

# Assign plot positions
left$x <- 1
right$x <- 2
left$y <- rev(seq_len(nrow(left)))
right$y <- rev(seq_len(nrow(right)))
plot_data <- bind_rows(left, right)

# Plot
g <- ggplot(plot_data, aes(x = x, y = y, fill = Log_Percentage)) +
  geom_tile(width = 1, height = 1) +
  
  # Region labels
  geom_text(data = left, aes(label = Region, x = 0.45), hjust = 1, size = 3.2) +
  geom_text(data = right, aes(label = Region, x = 2.55), hjust = 0, size = 3.2) +
  scale_fill_gradientn(
    colors = c("#dff2fd", "#2b378d"),
    name = "Log Count"
  ) +
  scale_x_continuous(expand = c(0, 0)) +
  scale_y_continuous(expand = c(0, 0)) +
  coord_fixed(ratio = 1, clip = "off") +
  xlim(0.3, 2.7) +
  theme_minimal() +
  labs(x = "", y = "", title = "") +
  theme(
    panel.grid = element_blank(),
    axis.ticks = element_blank(),
    axis.text = element_blank(),
    plot.margin = margin(10, 50, 10, 50),
    legend.position = "bottom",
    legend.key.width = unit(2, "cm"),
    legend.key.height = unit(0.4, "cm")
  )
g

# ---- ........ Meta-topology 5 ----
# Filter and calculate log-percentage
counts_and_proportions <- data %>% filter(meta_topology == 5) %>%
  summarise(across(all_of(column_names), ~ log10(sum(. == 1, na.rm = TRUE) / total_patients * 100 + 1)))

# Long format and label mapping
long_data <- pivot_longer(counts_and_proportions, everything(), names_to = "Region", values_to = "Log_Percentage")
long_data$Region <- factor(long_data$Region, levels = column_names, labels = full_names)

# Split into left and right groups
half <- ceiling(nrow(long_data) / 2)
left <- long_data[1:half, ]
right <- long_data[(half + 1):nrow(long_data), ]

# Assign plot positions
left$x <- 1
right$x <- 2
left$y <- rev(seq_len(nrow(left)))
right$y <- rev(seq_len(nrow(right)))
plot_data <- bind_rows(left, right)

# Plot
g <- ggplot(plot_data, aes(x = x, y = y, fill = Log_Percentage)) +
  geom_tile(width = 1, height = 1) +
  
  # Region labels
  geom_text(data = left, aes(label = Region, x = 0.45), hjust = 1, size = 3.2) +
  geom_text(data = right, aes(label = Region, x = 2.55), hjust = 0, size = 3.2) +
  scale_fill_gradientn(
    colors = c("#dff2fd", "#2b378d"),
    name = "Log Count"
  ) +
  scale_x_continuous(expand = c(0, 0)) +
  scale_y_continuous(expand = c(0, 0)) +
  coord_fixed(ratio = 1, clip = "off") +
  xlim(0.3, 2.7) +
  theme_minimal() +
  labs(x = "", y = "", title = "") +
  theme(
    panel.grid = element_blank(),
    axis.ticks = element_blank(),
    axis.text = element_blank(),
    plot.margin = margin(10, 50, 10, 50),
    legend.position = "bottom",
    legend.key.width = unit(2, "cm"),
    legend.key.height = unit(0.4, "cm")
  )
g

# ---- ........ Meta-topology 6 ----
# Filter and calculate log-percentage
counts_and_proportions <- data %>% filter(meta_topology == 6) %>%
  summarise(across(all_of(column_names), ~ log10(sum(. == 1, na.rm = TRUE) / total_patients * 100 + 1)))

# Long format and label mapping
long_data <- pivot_longer(counts_and_proportions, everything(), names_to = "Region", values_to = "Log_Percentage")
long_data$Region <- factor(long_data$Region, levels = column_names, labels = full_names)

# Split into left and right groups
half <- ceiling(nrow(long_data) / 2)
left <- long_data[1:half, ]
right <- long_data[(half + 1):nrow(long_data), ]

# Assign plot positions
left$x <- 1
right$x <- 2
left$y <- rev(seq_len(nrow(left)))
right$y <- rev(seq_len(nrow(right)))
plot_data <- bind_rows(left, right)

# Plot
g <- ggplot(plot_data, aes(x = x, y = y, fill = Log_Percentage)) +
  geom_tile(width = 1, height = 1) +
  
  # Region labels
  geom_text(data = left, aes(label = Region, x = 0.45), hjust = 1, size = 3.2) +
  geom_text(data = right, aes(label = Region, x = 2.55), hjust = 0, size = 3.2) +
  scale_fill_gradientn(
    colors = c("#dff2fd", "#2b378d"),
    name = "Log Count"
  ) +
  scale_x_continuous(expand = c(0, 0)) +
  scale_y_continuous(expand = c(0, 0)) +
  coord_fixed(ratio = 1, clip = "off") +
  xlim(0.3, 2.7) +
  theme_minimal() +
  labs(x = "", y = "", title = "") +
  theme(
    panel.grid = element_blank(),
    axis.ticks = element_blank(),
    axis.text = element_blank(),
    plot.margin = margin(10, 50, 10, 50),
    legend.position = "bottom",
    legend.key.width = unit(2, "cm"),
    legend.key.height = unit(0.4, "cm")
  )
g


# ------------- Risk Assessment ----------------
# Remove old meta_topology columns
data <- data %>% select(-starts_with("meta_topology_"))

# Create new binary meta_topology variables
data <- data %>%
  mutate(
    meta_topology_1 = as.integer(meta_topology == 1),
    meta_topology_2 = as.integer(meta_topology == 2),
    meta_topology_3 = as.integer(meta_topology == 3),
    meta_topology_4 = as.integer(meta_topology == 4),
    meta_topology_5 = as.integer(meta_topology == 5),
    meta_topology_6 = as.integer(meta_topology == 6)
  )

# List of all binary features for analysis
features <- c(
  "compactness",
  "a_dilation",
  "v_dilation",
  "ventricular_contact",
  "a_aneurysm",
  "nidal_aneurysm",
  "v_aneurysm",
  "v_ectasia",
  "periventricular_drainage",
  "stenosis",
  "a_multiple",
  "v_multiple",
  "meta_topology_1",
  "meta_topology_2",
  "meta_topology_3",
  "meta_topology_4",
  "meta_topology_5",
  "meta_topology_6"
)

# Convert features to factors and hemorrhage to binary
data <- data %>%
  mutate(hemorrhage = if_else(hemorrhage == 1, 1, 0)) %>%
  mutate(across(all_of(features), as.factor))

# Correct label mapping — include `1` to match factor level
feature_labels1 <- c(
  compactness1 = "Compactness",
  a_dilation1 = "Arterial Dilation",
  v_dilation1 = "Venous Dilation",
  ventricular_contact1 = "Ventricular Contact",
  a_aneurysm1 = "Arterial Aneurysm",
  nidal_aneurysm1 = "Nidal Aneurysm",
  v_aneurysm1 = "Venous Aneurysm",
  v_ectasia1 = "Venous Ectasia",
  periventricular_drainage1 = "Periventricular Drainage",
  stenosis1 = "Venous Stenosis",
  a_multiple1 = "Multiple Feeding Arteries",
  v_multiple1 = "Multiple Draining Veins",
  meta_topology_11 = "Meta-Topology 1",
  meta_topology_21 = "Meta-Topology 2",
  meta_topology_31 = "Meta-Topology 3",
  meta_topology_41 = "Meta-Topology 4",
  meta_topology_51 = "Meta-Topology 5",
  meta_topology_61 = "Meta-Topology 6"
)

# Logistic regression for each feature
fit_logistic <- function(data, feature) {
  formula <- as.formula(paste("hemorrhage ~", feature))
  model <- glm(formula, data = data, family = "binomial")
  tidy(model, conf.int = TRUE)
}

# Run logistic regression across all features
results <- map_df(features, ~ fit_logistic(data, .x), .id = "feature") %>%
  filter(term != "(Intercept)") %>%
  mutate(feature = factor(feature, levels = features))

# Filter for statistically significant results
significant_results <- results %>%
  filter(p.value < 0.05) %>%
  mutate(term = feature_labels1[term]) %>%
  filter(!is.na(term)) %>%
  mutate(
    OR = exp(estimate),
    CI_lower = exp(conf.low),
    CI_upper = exp(conf.high)
  )

# Plot
g <- ggplot(significant_results, aes(
  x = OR,
  y = fct_reorder(term, OR),
  xmin = CI_lower,
  xmax = CI_upper,
  color = OR > 1)) +
  geom_vline(xintercept = 1, linetype = "dashed", color = "gray50") +
  geom_errorbarh(height = 0.25, size = 0.6) +
  geom_point(size = 2) +
  scale_color_manual(values = c("black", "firebrick")) +
  scale_x_log10(
    limits = c(0.1, NA),
    breaks = c(0.1, 0.25, 0.5, 1, 2, 4, 8, 16),
    labels = scales::label_number(accuracy = 0.01)
  ) +
  labs(
    title = "Univariate Logistic Regression",
    x = "Odds Ratio (log scale)",
    y = NULL
  ) +
  theme_minimal(base_size = 13) +
  theme(
    axis.text.y = element_text(size = 12),
    axis.title.x = element_text(margin = margin(t = 10)),
    plot.title = element_text(face = "bold"),
    legend.position = "none"
  )

g

# ------------- 5. Tables ----------------
# ---- ...Parenchymal Prevalence ----
counts_and_proportions <- data %>%
  dplyr::summarise(
    Frontal_Lobe = sum(frontal_lobe == 1, na.rm = TRUE),
    Frontal_Pole = sum(frontal_pole == 1, na.rm = TRUE),
    F1 = sum(F1total == 1, na.rm = TRUE),
    F2 = sum(F2total == 1, na.rm = TRUE),
    F3 = sum(F3total == 1, na.rm = TRUE),
    F3_Orbital = sum(F3orbital == 1, na.rm = TRUE),
    F3_Triangular = sum(F3triangular == 1, na.rm = TRUE),
    F3_Opercular = sum(F3opercular == 1, na.rm = TRUE),
    Orbital_Gyrus = sum(orbital_gyrus == 1, na.rm = TRUE),
    Anterior_Orbital = sum(ORBant == 1, na.rm = TRUE),
    Posterior_Orbital = sum(ORBpost == 1, na.rm = TRUE),
    Medial_Orbital = sum(ORBmed == 1, na.rm = TRUE),
    Lateral_Orbital = sum(ORBlat == 1, na.rm = TRUE),
    Rectus = sum(rectus == 1, na.rm = TRUE),
    Rostral = sum(rostral == 1, na.rm = TRUE),
    Subcallosal = sum(subcallosal == 1, na.rm = TRUE),
    Central_Lobe = sum(central_lobe == 1, na.rm = TRUE),
    Precentral = sum(precentral == 1, na.rm = TRUE),
    Postcentral = sum(postcentral == 1, na.rm = TRUE),
    Paracentral = sum(paracentral == 1, na.rm = TRUE),
    Subcentral = sum(subcentral == 1, na.rm = TRUE),
    Parietal_Lobe = sum(parietal_lobe == 1, na.rm = TRUE),
    Superior_Parietal = sum(SPL == 1, na.rm = TRUE),
    Supramarginal = sum(SMG == 1, na.rm = TRUE),
    Angular = sum(ANG == 1, na.rm = TRUE),
    Precuneus = sum(precuneus == 1, na.rm = TRUE),
    Temporal_Lobe = sum(temporal_lobe == 1, na.rm = TRUE),
    T1 = sum(T1total == 1, na.rm = TRUE),
    T2 = sum(T2total == 1, na.rm = TRUE),
    T3 = sum(T3total == 1, na.rm = TRUE),
    Planum_Polare = sum(planum_polare == 1, na.rm = TRUE),
    Planum_Temporale = sum(planum_temporale == 1, na.rm = TRUE),
    Fusiform = sum(fusiform == 1, na.rm = TRUE),
    Insula = sum(insula == 1, na.rm = TRUE),
    Short_Insular = sum(INSshort == 1, na.rm = TRUE),
    Long_Insular = sum(INSlong == 1, na.rm = TRUE),
    Occipital_Lobe = sum(occipital_lobe == 1, na.rm = TRUE),
    O1 = sum(O1 == 1, na.rm = TRUE),
    O2 = sum(O2 == 1, na.rm = TRUE),
    O3 = sum(O3 == 1, na.rm = TRUE),
    Occipital_Pole = sum(occipital_pole == 1, na.rm = TRUE),
    Cuneus = sum(cuneus == 1, na.rm = TRUE),
    Lingual = sum(lingual == 1, na.rm = TRUE),
    Limbic_Lobe = sum(limbic == 1, na.rm = TRUE),
    Cingulate = sum(cingulate == 1, na.rm = TRUE),
    Anterior_Cingulate = sum(CINant == 1, na.rm = TRUE),
    Middle_Cingulate = sum(CINmid == 1, na.rm = TRUE),
    Posterior_Cingulate = sum(CINpost == 1, na.rm = TRUE),
    Parahippocampal = sum(PHG == 1, na.rm = TRUE),
    Hippocampus = sum(Hippocampus == 1, na.rm = TRUE),
    Corpus_Callosum = sum(corpus_callosum == 1, na.rm = TRUE),
    Internal_Capsule = sum(internal_capsule == 1, na.rm = TRUE),
    Basal_Ganglia = sum(basal_ganglia == 1, na.rm = TRUE),
    Caudate = sum(caudate == 1, na.rm = TRUE),
    Putamen = sum(putamen == 1, na.rm = TRUE),
    Globus_Pallidus = sum(globus_pallidus == 1, na.rm = TRUE),
    Diencephalon = sum(diencephalon == 1, na.rm = TRUE),
    Hypothalamus = sum(hypothalamus == 1, na.rm = TRUE),
    Thalamus = sum(thalamus == 1, na.rm = TRUE),
    Amygdala = sum(amygdala == 1, na.rm = TRUE),
    Brainstem = sum(brainstem == 1, na.rm = TRUE),
    Mesencephalon = sum(mesencephalon == 1, na.rm = TRUE),
    Pons = sum(pons == 1, na.rm = TRUE),
    Medulla_Oblongata = sum(medulla_oblongata == 1, na.rm = TRUE),
    Cerebellum_Total = sum(cerebellum_total == 1, na.rm = TRUE),
    Cerebellar_Peduncles = sum(cerebellar_peduncles == 1, na.rm = TRUE),
    Central_Lobule = sum(central_lobule == 1, na.rm = TRUE),
    Ala_Lobuli_Centralis = sum(ala_lobuli_centralis == 1, na.rm = TRUE),
    Culmen = sum(culmen == 1, na.rm = TRUE),
    Anterior_Quadrangular = sum(anterior_quadrangular == 1, na.rm = TRUE),
    Declive = sum(declive == 1, na.rm = TRUE),
    Folium = sum(folium == 1, na.rm = TRUE),
    Post_Quadrangular = sum(post_quadrangular == 1, na.rm = TRUE),
    Superior_Semilunar = sum(superior_semilunar == 1, na.rm = TRUE),
    Inferior_Semilunar = sum(inferior_semilunar == 1, na.rm = TRUE),
    Biventral_Lobule = sum(biventral_lobule == 1, na.rm = TRUE),
    Tuber = sum(tuber == 1, na.rm = TRUE),
    Pyramis = sum(pyramis == 1, na.rm = TRUE),
    Uvula = sum(uvula == 1, na.rm = TRUE),
    Tonsil = sum(tonsil == 1, na.rm = TRUE),
    Nodulus = sum(nodulus == 1, na.rm = TRUE),
    Flocculus = sum(flocculus == 1, na.rm = TRUE),
    Vermis = sum(vermis == 1, na.rm = TRUE),
    Cerebellar_Nuclei = sum(cerebellar_nuclei == 1, na.rm = TRUE),
    Cerebellar_Lobar_WM = sum(cerebellar_lobar_WM_sector == 1, na.rm = TRUE),
    Cerebellar_Lobular_WM = sum(cerebellar_lobular_WM_sector == 1, na.rm = TRUE),
    Cerebellar_Sublobular_WM = sum(cerebellar_sublobular_WM_sector == 1, na.rm = TRUE),
    Cerebellar_Subcortical_WM = sum(cerebellar_subcortical_WM_sector == 1, na.rm = TRUE), 
    Cerebellar_Cortical_WM = sum(cerebellar_cortex == 1, na.rm = TRUE),
    Cerebral_Central_WM = sum(cerebral_central_WM_sector == 1, na.rm = TRUE),
    Cerebral_Lobar_WM = sum(cerebral_lobar_WM_sector == 1, na.rm = TRUE),
    Cerebral_Gyral_WM = sum(cerebral_gyral_WM_sector == 1, na.rm = TRUE),
    Cerebral_Subgyral_WM = sum(cerebral_subgyral_WM_sector == 1, na.rm = TRUE),
    Cerebral_Subcortical_WM = sum(cerebral_subcortical_WM_sector == 1, na.rm = TRUE), 
    Cerebral_Cortical_WM = sum(cerebral_cortex == 1, na.rm = TRUE)
  ) %>%
  tidyr::pivot_longer(dplyr::everything(), names_to = "Region", values_to = "Count") %>%
  dplyr::mutate(
    Percentage = 100 * Count / total_patients,
    Region = forcats::fct_inorder(Region)
  ) %>%
  dplyr::arrange(Region)

# Build kable 
tab_pp <- counts_and_proportions %>%
  dplyr::transmute(
    Region = as.character(Region),
    `Count` = Count,
    `Percentage (%)` = formatC(Percentage, format = "f", digits = 2)
  ) %>%
  knitr::kable(
    format   = "html",
    escape   = FALSE,
    align    = c("l","r","r"),
    col.names = c("Parenchymal Unit", "Count", "Percentage (%)")
  ) %>%
  kableExtra::kable_styling(
    full_width = FALSE,
    font_size  = 12,
    bootstrap_options = c("striped","condensed")
  ) %>%
  kableExtra::add_footnote(
    label = paste0("Percentages are of total patients (N = ", total_patients, ")."),
    notation = "none"
  )

tab_pp

# ---- ... Arterial Prevalence ----
counts_and_proportions <- data %>%
  dplyr::summarise(
    Carotid = sum(carotid == 1, na.rm = TRUE),
    C4 = sum(C4 == 1, na.rm = TRUE),
    MHT = sum(MHT == 1, na.rm = TRUE),
    ILT = sum(ILT == 1, na.rm = TRUE),
    C6 = sum(C6 == 1, na.rm = TRUE),
    Ophthalmic = sum(ophthalmic == 1, na.rm = TRUE),
    SHA = sum(SHA == 1, na.rm = TRUE),
    C7 = sum(C7 == 1, na.rm = TRUE),
    PCoA = sum(PCoA == 1, na.rm = TRUE),
    Premamillary = sum(premamillary == 1, na.rm = TRUE),
    AchA = sum(AchA == 1, na.rm = TRUE),
    ACA = sum(ACA == 1, na.rm = TRUE),
    A1 = sum(A1 == 1, na.rm = TRUE),
    MLSA = sum(MLSA == 1, na.rm = TRUE),
    ACoA = sum(ACoA == 1, na.rm = TRUE),
    A2 = sum(A2 == 1, na.rm = TRUE),
    A3 = sum(A3 == 1, na.rm = TRUE),
    RAH = sum(RAH == 1, na.rm = TRUE),
    Pericallosal = sum(pericallosal == 1, na.rm = TRUE),
    Callosomarginal = sum(callosomarginal == 1, na.rm = TRUE),
    Orbitofrontal = sum(orbitofrontal == 1, na.rm = TRUE),
    Frontopolar = sum(ACA_frontopolar == 1, na.rm = TRUE),
    IFA = sum(IFA == 1, na.rm = TRUE),
    Paracentral = sum(ACA_paracentral == 1, na.rm = TRUE),
    Parietal = sum(parietal == 1, na.rm = TRUE),
    Callosal = sum(callosal == 1, na.rm = TRUE),
    MCA = sum(MCA == 1, na.rm = TRUE),
    M1 = sum(M1 == 1, na.rm = TRUE),
    M2 = sum(M2 == 1, na.rm = TRUE),
    M3 = sum(M3 == 1, na.rm = TRUE),
    M4 = sum(M4 == 1, na.rm = TRUE),
    LLSA = sum(LLSA == 1, na.rm = TRUE),
    MCA_ant_temporal = sum(MCA_ant_temporal == 1, na.rm = TRUE),
    M4_orbitofrontal = sum(M4_orbitofrontal == 1, na.rm = TRUE),
    M4_prefrontal = sum(M4_prefrontal == 1, na.rm = TRUE),
    M4_precentral = sum(M4_precentral == 1, na.rm = TRUE),
    M4_central = sum(M4_central == 1, na.rm = TRUE),
    M4_ant_parietal = sum(M4_ant_parietal == 1, na.rm = TRUE),
    M4_post_parietal = sum(M4_post_parietal == 1, na.rm = TRUE),
    M4_angular = sum(M4_angular == 1, na.rm = TRUE),
    M4_temporooccipital = sum(M4_temporooccipital == 1, na.rm = TRUE),
    M4_post_temporal = sum(M4_post_temporal == 1, na.rm = TRUE),
    M4_med_temporal = sum(M4_med_temporal == 1, na.rm = TRUE),
    M4_ant_temporal = sum(M4_ant_temporal == 1, na.rm = TRUE),
    M4_temporopolar = sum(M4_temporopolar == 1, na.rm = TRUE),
    PCA = sum(PCA == 1, na.rm = TRUE),
    TPA = sum(TPA == 1, na.rm = TRUE),
    TGA = sum(TGA == 1, na.rm = TRUE),
    Peduncular = sum(PCA_peduncular == 1, na.rm = TRUE),
    P2 = sum(P2 == 1, na.rm = TRUE),
    P3 = sum(P3 == 1, na.rm = TRUE),
    P4 = sum(P4 == 1, na.rm = TRUE),
    MPChA = sum(MPChA == 1, na.rm = TRUE),
    LPChA = sum(LPChA == 1, na.rm = TRUE),
    Anterior_temporal = sum(PCA_ant_temporal == 1, na.rm = TRUE),
    Posterior_temporal = sum(PCA_post_temporal == 1, na.rm = TRUE),
    Calcarine = sum(calcarine == 1, na.rm = TRUE),
    Parietooccipital = sum(parietooccipital == 1, na.rm = TRUE),
    AITA = sum(AITA == 1, na.rm = TRUE),
    MITA = sum(MITA == 1, na.rm = TRUE),
    PITA = sum(PITA == 1, na.rm = TRUE),
    Splenial = sum(splenial == 1, na.rm = TRUE),
    VA = sum(VA == 1, na.rm = TRUE),
    V3 = sum(V3 == 1, na.rm = TRUE),
    V4 = sum(V4 == 1, na.rm = TRUE),
    PICA = sum(PICA == 1, na.rm = TRUE),
    BA = sum(BA == 1, na.rm = TRUE),
    AICA = sum(AICA == 1, na.rm = TRUE),
    SCA = sum(SCA == 1, na.rm = TRUE),
    ECA = sum(ECA == 1, na.rm = TRUE)
  ) %>%
  tidyr::pivot_longer(dplyr::everything(), names_to = "Region", values_to = "Count") %>%
  dplyr::mutate(
    Percentage = 100 * Count / total_patients,
    Region = forcats::fct_inorder(Region)
  ) %>%
  dplyr::arrange(Region)

tab_art <- counts_and_proportions %>%
  dplyr::transmute(
    Region = as.character(Region),
    `Count` = Count,
    `Percentage (%)` = formatC(Percentage, format = "f", digits = 2)
  ) %>%
  knitr::kable(
    format   = "html",
    escape   = FALSE,
    align    = c("l","r","r"),
    col.names = c("Arterial Unit", "Count", "Percentage (%)")
    # no caption
  ) %>%
  kableExtra::kable_styling(
    full_width = FALSE,
    font_size  = 12,
    bootstrap_options = c("striped","condensed")
  ) %>%
  kableExtra::add_footnote(
    label = paste0("Percentages are of total patients (N = ", total_patients, ")."),
    notation = "none"
  )

tab_art

# ---- ... Venous Prevalence ----
# Create mappings
column_name_mapping <- c(
  SSS = "Superior Sagittal Sinus",
  ISS = "Inferior Sagittal Sinus",
  StrS = "Straight Sinus",
  torcula = "Torcula",
  TS = "Transverse Sinus",
  MTS = "Medial Tentorial Sinus",
  LTS = "Lateral Tentorial Sinus",
  SS = "Sigmoid Sinus",
  CS = "Cavernous Sinus",
  SPS = "Superior Petrosal Sinus",
  IPS = "Inferior Petrosal Sinus",
  SpPS = "Sphenoparietal Sinus",
  v_frontopolar = "Frontopolar",
  ant_frontal = "Anterior Frontal",
  mid_frontal = "Middle Frontal",
  post_frontal = "Posterior Frontal",
  v_precentral = "Precentral",
  central = "Central",
  v_postcentral = "Postcentral",
  ant_parietal = "Anterior Parietal",
  post_parietal = "Posterior Parietal",
  occipital = "Occipital",
  trolard = "Trolard",
  anteromedial_frontal = "Anteromedial Frontal",
  centromedial_frontal = "Centromedial Frontal",
  posteromedial_front = "Posteromedial Frontal",
  v_paracentral = "Paracentral",
  anteromedial_parietal = "Anteromedial Parietal",
  posteromedial_parietal = "Posteromedial Parietal",
  post_calcarine = "Posterior Calcarine",
  SMCV = "Superficial Middle Cerebral",
  frontosylvian = "Frontosylvian",
  parietosylvian = "Parietosylvian",
  temporosylvian = "Temporosylvian",
  lateral_temporal = "Lateral Temporal",
  ant_temporal = "Anterior Temporal",
  mid_temporal = "Middle Temporal",
  post_temporal = "Posterior Temporal",
  temporobasal = "Temporobasal",
  ant_temporobasal = "Anterior Temporobasal",
  mid_temporobasal = "Middle Temporobasal",
  post_temporobasal = "Posterior Temporobasal",
  occipital_basal = "Occipital Basal",
  labbe = "Labbé",
  paraterminal = "Paraterminal",
  post_frontoorbital = "Posterior Frontoorbital",
  olfactory = "Olfactory",
  ant_pericallosal = "Anterior Pericallosal",
  post_pericallosal = "Posterior Pericallosal",
  medial_temporal = "Medial Temporal",
  ant_calcarine = "Anterior Calcarine",
  internal_cerebral = "Internal Cerebral",
  septal = "Septal",
  medial_atrial = "Medial Atrial",
  v_caudate = "Caudate",
  thalamostriate = "Thalamostriate",
  thalamocaudate = "Thalamocaudate",
  thalamic = "Thalamic",
  basal = "Basal",
  ant_cerebral = "Anterior Cerebral",
  DMCV = "Deep Middle Cerebral Vein",
  inf_ventricular = "Inferior Ventricular",
  lat_atrial = "Lateral Atrial",
  PCV = "Precentral Cerebellar",
  SVV = "Superior Vermian",
  APMV = "Anterior Pontomesencephalic",
  PMVP = "Pontomesencephalic",
  petrosal = "Petrosal",
  hemispheric = "Hemispheric",
  IVV = "Inferior Vermian",
  galen = "Galen"
)

counts_and_proportions <- data %>%
  dplyr::summarise(across(all_of(names(column_name_mapping)),
                          ~ sum(. == 1, na.rm = TRUE))) %>%
  tidyr::pivot_longer(dplyr::everything(),
                      names_to = "Region", values_to = "Count") %>%
  dplyr::mutate(
    Region = factor(Region,
                    levels = names(column_name_mapping),
                    labels = unname(column_name_mapping)),
    Percentage = 100 * Count / total_patients
  ) %>%
  dplyr::arrange(Region)

tab_ven <- counts_and_proportions %>%
  dplyr::transmute(
    Region = as.character(Region),
    `Count` = Count,
    `Percentage (%)` = formatC(Percentage, format = "f", digits = 2)
  ) %>%
  knitr::kable(
    format    = "html",
    escape    = FALSE,
    align     = c("l","r","r"),
    col.names = c("Venous Unit", "Count", "Percentage (%)")
    # no caption
  ) %>%
  kableExtra::kable_styling(
    full_width = FALSE,
    font_size  = 12,
    bootstrap_options = c("striped","condensed")
  ) %>%
  kableExtra::add_footnote(
    label = paste0("Percentages are of total patients (N = ", total_patients, ")."),
    notation = "none"
  )

tab_ven

# ---- ...Topographic Probability ----
# Load supplementary table with relative volumes
data_frame <- read_excel("/data/ontogeny_mappings.xlsx", sheet = "Parenchymal")

counts_and_proportions <- data %>%
  dplyr::summarise(
    frontal_pole = sum(frontal_pole == 1, na.rm = TRUE),
    F1total = sum(F1total == 1, na.rm = TRUE),
    F2total = sum(F2total == 1, na.rm = TRUE),
    F3total = sum(F3total == 1, na.rm = TRUE),
    F3orbital = sum(F3orbital == 1, na.rm = TRUE),
    F3triangular = sum(F3triangular == 1, na.rm = TRUE),
    F3opercular = sum(F3opercular == 1, na.rm = TRUE),
    orbital_gyrus = sum(orbital_gyrus == 1, na.rm = TRUE),
    ORBant = sum(ORBant == 1, na.rm = TRUE),
    ORBpost = sum(ORBpost == 1, na.rm = TRUE),
    ORBmed = sum(ORBmed == 1, na.rm = TRUE),
    ORBlat = sum(ORBlat == 1, na.rm = TRUE),
    rectus = sum(rectus == 1, na.rm = TRUE),
    rostral = sum(rostral == 1, na.rm = TRUE),
    subcallosal = sum(subcallosal == 1, na.rm = TRUE),
    precentral = sum(precentral == 1, na.rm = TRUE),
    postcentral = sum(postcentral == 1, na.rm = TRUE),
    paracentral = sum(paracentral == 1, na.rm = TRUE),
    subcentral = sum(subcentral == 1, na.rm = TRUE),
    SPL = sum(SPL == 1, na.rm = TRUE),
    SMG = sum(SMG == 1, na.rm = TRUE),
    ANG = sum(ANG == 1, na.rm = TRUE),
    precuneus = sum(precuneus == 1, na.rm = TRUE),
    T1total = sum(T1total == 1, na.rm = TRUE),
    T2total = sum(T2total == 1, na.rm = TRUE),
    T3total = sum(T3total == 1, na.rm = TRUE),
    planum_polare = sum(planum_polare == 1, na.rm = TRUE),
    planum_temporale = sum(planum_temporale == 1, na.rm = TRUE),
    fusiform = sum(fusiform == 1, na.rm = TRUE),
    insula = sum(insula == 1, na.rm = TRUE),
    INSshort = sum(INSshort == 1, na.rm = TRUE),
    INSlong = sum(INSlong == 1, na.rm = TRUE),
    O1 = sum(O1 == 1, na.rm = TRUE),
    O2 = sum(O2 == 1, na.rm = TRUE),
    O3 = sum(O3 == 1, na.rm = TRUE),
    occipital_pole = sum(occipital_pole == 1, na.rm = TRUE),
    cuneus = sum(cuneus == 1, na.rm = TRUE),
    lingual = sum(lingual == 1, na.rm = TRUE),
    cingulate = sum(cingulate == 1, na.rm = TRUE),
    CINant = sum(CINant == 1, na.rm = TRUE),
    CINmid = sum(CINmid == 1, na.rm = TRUE),
    CINpost = sum(CINpost == 1, na.rm = TRUE),
    PHG = sum(PHG == 1, na.rm = TRUE),
    Hippocampus = sum(Hippocampus == 1, na.rm = TRUE),
    corpus_callosum = sum(corpus_callosum == 1, na.rm = TRUE),
    internal_capsule = sum(internal_capsule == 1, na.rm = TRUE),
    basal_ganglia = sum(basal_ganglia == 1, na.rm = TRUE),
    caudate = sum(caudate == 1, na.rm = TRUE),
    putamen = sum(putamen == 1, na.rm = TRUE),
    globus_pallidus = sum(globus_pallidus == 1, na.rm = TRUE),
    hypothalamus = sum(hypothalamus == 1, na.rm = TRUE),
    thalamus = sum(thalamus == 1, na.rm = TRUE),
    amygdala = sum(amygdala == 1, na.rm = TRUE),
    mesencephalon = sum(mesencephalon == 1, na.rm = TRUE),
    pons = sum(pons == 1, na.rm = TRUE),
    medulla_oblongata = sum(medulla_oblongata == 1, na.rm = TRUE),
    cerebellar_peduncles = sum(cerebellar_peduncles == 1, na.rm = TRUE),
    central_lobule = sum(central_lobule == 1, na.rm = TRUE),
    ala_lobuli_centralis = sum(ala_lobuli_centralis == 1, na.rm = TRUE),
    culmen = sum(culmen == 1, na.rm = TRUE),
    anterior_quadrangular = sum(anterior_quadrangular == 1, na.rm = TRUE),
    declive = sum(declive == 1, na.rm = TRUE),
    folium = sum(folium == 1, na.rm = TRUE),
    post_quadrangular = sum(post_quadrangular == 1, na.rm = TRUE),
    superior_semilunar = sum(superior_semilunar == 1, na.rm = TRUE),
    inferior_semilunar = sum(inferior_semilunar == 1, na.rm = TRUE),
    biventral_lobule = sum(biventral_lobule == 1, na.rm = TRUE),
    tuber = sum(tuber == 1, na.rm = TRUE),
    pyramis = sum(pyramis == 1, na.rm = TRUE),
    uvula = sum(uvula == 1, na.rm = TRUE),
    tonsil = sum(tonsil == 1, na.rm = TRUE),
    nodulus = sum(nodulus == 1, na.rm = TRUE),
    flocculus = sum(flocculus == 1, na.rm = TRUE)
  ) %>%
  tidyr::pivot_longer(dplyr::everything(), names_to = "Region", values_to = "Count") %>%
  dplyr::left_join(relative_volume_data, by = c("Region" = "Abbreviation"))

# Rename regions 
counts_and_proportions$Region <- c(
  "Frontal_Pole","F1_Total","F2_Total","F3_Total","F3_Orbital","F3_Triangular","F3_Opercular",
  "Orbital_Gyrus","ORB_Ant","ORB_Post","ORB_Med","ORB_Lat","Rectus","Rostral","Subcallosal",
  "Precentral","Postcentral","Paracentral","Subcentral","SPL","SMG","ANG","Precuneus",
  "T1_Total","T2_Total","T3_Total","Planum_Polare","Planum_Temporale","Fusiform","Insula",
  "Insula_Short","Insula_Long","O1","O2","O3","Occipital_Pole","Cuneus","Lingual",
  "Cingulate","Cin_Ant","Cin_Mid","Cin_Post","PHG","Hippocampus","Corpus_Callosum",
  "Internal_Capsule","Basal_Ganglia","Caudate","Putamen","Globus_Pallidus","Hypothalamus",
  "Thalamus","Amygdala","Mesencephalon","Pons","Medulla_Oblongata","Cerebellar_Peduncles",
  "Central_Lobule","Ala_Lobuli_Centralis","Culmen","Ant_Quadrangular","Declive","Folium",
  "Post_Quadrangular","Superior_Semilunar","Inferior_Semilunar","Biventral_Lobule","Tuber",
  "Pyramis","Uvula","Tonsil","Nodulus","Flocculus"
)

counts_and_proportions <- counts_and_proportions %>%
  tidyr::drop_na() %>%
  dplyr::mutate(
    Adjusted_Count = Count / Relative_Volume,
    Proportion     = Adjusted_Count,
    Log_Proportion = log10(Proportion + 1)
  )

# keep factor order for Region
counts_and_proportions$Region <- forcats::fct_inorder(counts_and_proportions$Region)

# round 
counts_and_proportions <- counts_and_proportions %>%
  dplyr::mutate(
    Relative_Volume    = round(Relative_Volume, 2),
    Adjusted_Count     = round(Adjusted_Count, 2),
    Adjusted_Proportion = round(Adjusted_Count / total_patients, 2)
  )

# Save HTML
tab_topo <- counts_and_proportions %>%
  dplyr::transmute(
    `Parenchymal Unit` = as.character(Region),
    `Count`            = Count,
    `Relative Volume`  = sprintf("%.2f", Relative_Volume),
    `Adjusted Count`   = sprintf("%.2f", Adjusted_Count)
  ) %>%
  knitr::kable(
    format = "html",
    escape = FALSE,
    align  = c("l","r","r","r"),
    col.names = c("Parenchymal Unit","Count","Relative Volume","Adjusted Count")
    # no caption
  ) %>%
  kableExtra::kable_styling(
    full_width = FALSE,
    font_size  = 12,
    bootstrap_options = c("striped","condensed")
  ) %>%
  kableExtra::add_footnote(
    label = "Adjusted Count = Count / Relative Volume.",
    notation = "none"
  )

tab_topo

# ---- ... Parenchymal Ontogeny ----
# Read the data
data_frame <- read_excel("/data/ontogeny_mappings.xlsx", sheet = "Parenchymal")

# Counts across all columns
parenchymal_counts <- data %>%
  dplyr::summarise(across(dplyr::everything(), ~ sum(. == 1, na.rm = TRUE))) %>%
  tidyr::pivot_longer(dplyr::everything(),
                      names_to = "Parenchymal_Unit", values_to = "Count")

# Helper fct
plot_parenchymal_ontogeny_table <- function(phase_col, outfile) {
  ontogenetic_info <- data_frame %>%
    dplyr::select(Parenchymal_Unit = .data$Abbreviation,
                  Ontogenetic_Unit = .data[[phase_col]])
  
  merged_data <- parenchymal_counts %>%
    dplyr::inner_join(ontogenetic_info, by = "Parenchymal_Unit") %>%
    dplyr::group_by(Ontogenetic_Unit) %>%
    dplyr::summarise(Count = sum(Count), .groups = "drop") %>%
    dplyr::mutate(Percentage = 100 * Count / sum(Count)) %>%
    dplyr::arrange(dplyr::desc(Count)) %>%
    dplyr::transmute(
      `Ontogenetic Unit` = Ontogenetic_Unit,
      `Count (Percent)`  = sprintf("%d (%.2f%%)", Count, Percentage)
    )
  
  tab <- knitr::kable(
    merged_data,
    format    = "html",
    escape    = FALSE,
    align     = c("l", "r"),
    col.names = c("Ontogenetic Unit", "Count (Percent)")
    # no caption
  ) %>%
    kableExtra::kable_styling(
      full_width = FALSE,
      font_size  = 12,
      bootstrap_options = c("striped", "condensed")
    )
  
  tab
}

# Save tables
plot_parenchymal_ontogeny_table("Phase_1", "/results/tables/parenchymal_ontogeny_phase1.html")
plot_parenchymal_ontogeny_table("Phase_2", "/results/tables/parenchymal_ontogeny_phase2.html")
plot_parenchymal_ontogeny_table("Phase_3", "/results/tables/parenchymal_ontogeny_phase3.html")


# ---- ... Arterial Ontogeny ----
arterial_counts <- data %>%
  dplyr::summarise(across(dplyr::everything(), ~ sum(. == 1, na.rm = TRUE))) %>%
  tidyr::pivot_longer(dplyr::everything(),
                      names_to = "Arterial_Unit", values_to = "Count")

# Helper fct
plot_arterial_ontogeny_table <- function(phase_col, outfile) {
  ontogenetic_info <- data_frame %>%
    dplyr::select(Arterial_Unit = .data$Abbreviation,
                  Ontogenetic_Unit = .data[[phase_col]])
  
  merged_data <- arterial_counts %>%
    dplyr::inner_join(ontogenetic_info, by = "Arterial_Unit") %>%
    dplyr::group_by(Ontogenetic_Unit) %>%
    dplyr::summarise(Count = sum(Count), .groups = "drop") %>%
    dplyr::mutate(Percentage = 100 * Count / sum(Count)) %>%
    dplyr::arrange(dplyr::desc(Count)) %>%
    dplyr::transmute(
      `Ontogenetic Unit` = Ontogenetic_Unit,
      `Count (Percent)`  = sprintf("%d (%.2f%%)", Count, Percentage)
    )
  
  tab <- knitr::kable(
    merged_data,
    format    = "html",
    escape    = FALSE,
    align     = c("l","r"),
    col.names = c("Ontogenetic Unit", "Count (Percent)")
    # no caption
  ) %>%
    kableExtra::kable_styling(
      full_width = FALSE,
      font_size  = 12,
      bootstrap_options = c("striped","condensed")
    )
  
  tab
}

# Save tables
plot_arterial_ontogeny_table("Phase_1", "/results/tables/arterial_ontogeny_phase1.html")
plot_arterial_ontogeny_table("Phase_2", "/results/tables/arterial_ontogeny_phase2.html")
plot_arterial_ontogeny_table("Phase_3", "/results/tables/arterial_ontogeny_phase3.html")

# ---- ... Venous Ontogeny ----
# Counts across all patient columns
venous_counts <- data %>%
  dplyr::summarise(across(dplyr::everything(), ~ sum(. == 1, na.rm = TRUE))) %>%
  tidyr::pivot_longer(dplyr::everything(),
                      names_to = "Venous_Unit", values_to = "Count")

# Helper fct
plot_venous_ontogeny_table <- function(phase_col, outfile) {
  ontogenetic_info <- data_frame %>%
    dplyr::select(Venous_Unit = .data$Abbreviation,
                  Ontogenetic_Unit = .data[[phase_col]])
  
  merged_data <- venous_counts %>%
    dplyr::inner_join(ontogenetic_info, by = "Venous_Unit") %>%
    dplyr::filter(!is.na(.data$Ontogenetic_Unit) & .data$Ontogenetic_Unit != "NA") %>%
    dplyr::group_by(.data$Ontogenetic_Unit) %>%
    dplyr::summarise(Count = sum(.data$Count), .groups = "drop") %>%
    dplyr::mutate(Percentage = 100 * .data$Count / sum(.data$Count)) %>%
    tidyr::drop_na() %>%
    dplyr::arrange(dplyr::desc(.data$Count)) %>%
    dplyr::transmute(
      `Ontogenetic Unit` = .data$Ontogenetic_Unit,
      `Count (Percent)`  = sprintf("%d (%.2f%%)", .data$Count, .data$Percentage)
    )
  
  tab <- knitr::kable(
    merged_data,
    format    = "html",
    escape    = FALSE,
    align     = c("l","r"),
    col.names = c("Ontogenetic Unit", "Count (Percent)")
  ) %>%
    kableExtra::kable_styling(
      full_width = FALSE,
      font_size  = 12,
      bootstrap_options = c("striped","condensed")
    )
  
  tab
}

# Save tables
plot_venous_ontogeny_table("Phase_1", "/results/tables/venous_ontogeny_phase1.html")
plot_venous_ontogeny_table("Phase_2", "/results/tables/venous_ontogeny_phase2.html")
plot_venous_ontogeny_table("Phase_3", "/results/tables/venous_ontogeny_phase3.html")

# ------------- ....Meta-topology tables ----------------
ordered_features <- c(parenchymal_features, arterial_features, venous_features)

if (!("meta_topology" %in% names(data))) {
  stop("`data$meta_topology` not found. Please create it before running this block.")
}
data <- data %>%
  mutate(meta_topology = factor(as.integer(as.character(meta_topology)), levels = 1:6))

# build long table 
feature_table_list <- list()

for (feature in ordered_features) {
  if (feature %in% names(data)) {
    tmp <- data %>%
      select(meta_topology, !!rlang::sym(feature)) %>%
      group_by(meta_topology) %>%
      summarise(
        Count = sum((!!rlang::sym(feature)) == 1, na.rm = TRUE),
        Total = n(),
        .groups = "drop"
      ) %>%
      mutate(
        Feature    = feature,
        Percentage = round(100 * Count / Total, 2)
      )
    feature_table_list[[feature]] <- tmp
  }
}

feature_table_long <- bind_rows(feature_table_list)

if (nrow(feature_table_long) == 0) {
  stop("None of the expected feature columns were found in `data`. Check your column names.")
}

# Keep feature order
feature_table_long <- feature_table_long %>%
  mutate(Feature = factor(Feature, levels = ordered_features))

# Pivot to wide 
feature_table_wide <- feature_table_long %>%
  mutate(Value = paste0(Count, " (", Percentage, "%)"),
         meta_topology = factor(meta_topology, levels = 1:6)) %>%
  select(Feature, meta_topology, Value) %>%
  tidyr::pivot_wider(
    names_from  = meta_topology,
    values_from = Value,
    names_prefix = "MetaTop_",
    values_fill = "–"  
  ) %>%
  arrange(Feature)

# Turn exact "0 (0%)" into en dash
feature_table_display <- feature_table_wide %>%
  mutate(across(starts_with("MetaTop_"),
                ~ ifelse(. == "0 (0%)", "–", .)))

tab <- knitr::kable(
  feature_table_display %>% select(Feature, MetaTop_1, MetaTop_2, MetaTop_3, MetaTop_4, MetaTop_5, MetaTop_6),
  format    = "html",
  escape    = FALSE,
  align     = c("l","c","c","c","c","c","c"),
  col.names = c("Feature",
                "Meta Topology 1","Meta Topology 2","Meta Topology 3",
                "Meta Topology 4","Meta Topology 5","Meta Topology 6")
) %>%
  kable_styling(full_width = FALSE, font_size = 12, bootstrap_options = c("striped","condensed"))

tab
